# Supplementary material for: A highly dynamic F-actin network regulates transport and recycling of micronemes in Toxoplasma gondii vacuoles
Source: Nat Commun. 2019 Sep 13;10:4183. doi: 10.1038/s41467-019-12136-2 (PMC6744512; doi:10.1038/s41467-019-12136-2)
Supplement: Supplementary file 16 — Source Data [file 41467_2019_12136_MOESM16_ESM.xlsx]

## Sheet: Fig1d-h
fig 1 d					Fig 1 e
oh	6h	12h	24h		oh	6h	12h	24h
32.5474	27.9955	4.9775	1.41933		2337.52	3433.27	2830.47	3184.11
32.0646	19.5853	4.25765	1.43315		3826.61	3818.75	4234.71	3054.72
29.6483	26.1817	8.57334	1.38253		4969.21	2932.39	2589.6	1670.08
cluster 0h Dye HALO TMR
Cell	ROI	x bottom corner	y bottom corner	Size of ROI (nm)	Comments	Percentage of molecules in clusters	Average number of molecules per cluster	Average cluster area (nm^2)	Abslute density in clusters (molecules / um^2)	Relative density in clusters	Total number of molecules in ROI	Circularity	Number of clusters in ROI	Density of clusters (clusters / um^2)
i25	1	4545	7758	1.6499e+07		58.6793	42.5468	2337.52	3957.96	7.42298	13054	0.98013	537	32.5474
i26	1	20315	14443	17175395		66.1062	76.9293	3826.61	6542.71	13.8416	14333	0.961156	531	30.9163
i28	1	5223	8519	13368990		75.5062	64.4036	3511.7	6819.18	5.36488	22520	0.959743	812	60.7376
cluster 6h
i12	1	5128	11613	41348596		68.5363	81.7491	3434.37	6576.47	9.28686	39509	0.972569	1138	27.5221
i14	1	10985	11892	31875424		76.736	89.2919	3814.87	7421.31	14.6231	21213	0.972743	595	18.6664
i16	1	5503	7336	26386288		69.7288	59.6477	2916.05	5071.03	9.16833	18103	0.978723	649	24.5961
cluster 12h
i19	1	5693	9298	33339239		60.7843	52.2	2775.92	4424.79	47.9855	3825	0.984516	147	4.40922
i20	1	20502	18152	42712229		63.7585	82.7188	4234.71	5127.87	54.7367	4986	0.961897	151	3.53529
i21	1	3788	8917	2.7248e+07		61.0445	49.7288	2661.23	3640.03	20.9073	6089	0.981763	221	8.1107
cluster 24h
i30	1	13261	6241	1.21889e+08		61.3036	72.38	3184.11	5633.44	130.909	6781	0.976235	173	1.41933
i32	1	15420	20153	116526770		51.8708	60.8	3054.72	4788.57	136.329	5265	0.9851	167	1.43315
i33	1	7377	9267	6.87148e+07		52.5475	30.9583	1670.07	2693.18	116.625	2002	0.981401	95	1.38253
Fig1 h
Recycled MIC2			de novo MIC2
Net disp. (mic)	Total disp. mic)	Max. speed (mic/sec)	Total disp.	Net disp	Max. speed
0.801609	7.86327	0.385494	4.53926	0.174545	0.0897397
0.0645283	1.64165	0.113708	0.218366	0.208527	0.0832442
0.155561	3.79284	0.185705	1.19042	0.177605	0.227994
0.19155	6.40299	0.146202	0.860078	0.45985	0.41883
0.223301	7.97329	0.280033	6.51111	0.181639	0.301115
0.250885	8.54506	0.184034	1.2157	0.323589	0.15027
0.349779	13.1941	0.316882	7.56881	0.637591	0.2952
0.141897	1.22036	0.251464	9.14663	0.429551	0.218554
0.136897	1.92401	0.183957	10.1821	0.195783	0.328719
0.168199	7.35299	0.269366	6.54185	0.619973	0.33404
0.272041	7.39165	0.361852	5.84559	0.0660611	0.141182
0.245286	1.20285	0.378992	5.73929	0.123607	0.123961
0.264386	0.323033	0.215394	8.55729	0.717935	0.422571
0.0581406	0.1982	0.0998219	1.26012	0.20294	0.135784
0.468022	4.58372	0.413638	5.16317	0.147401	0.322409
0.121155	0.305622	0.137892	7.48938	0.0657093	0.265485
0.0659841	7.67299	0.321433	12.3246	0.0465762	0.261551
0.0483835	0.53325	0.145795	5.88049	0.219448	0.189364
0.401913	0.734204	0.302173	0.619425	0.074544	0.218619
0.0289258	0.1548	0.0693639	0.697287	0.0695438	0.199276
0.548085	8.75526	0.307345	9.36477	0.178456	0.258185
0.0655878	4.38959	0.180827	3.09152	0.526811	0.494832
0.615104	1.947	0.453081	1.21513	0.230621	0.275783
0.758894	6.54118	0.242108	2.33973	0.570798	0.26082
0.223647	1.59616	0.178289	9.82647	0.191273	0.31062
0.0580601	0.74457	0.13258	0.919206	0.681027	0.414467
0.034711	0.349575	0.111989	7.01489	0.669585	0.367461
0.365451	0.692718	0.316434	0.333238	0.0727382	0.15159
0.807769	5.66845	0.419103	0.189696	0.0676955	0.0669244
0.138732	1.46964	0.108182	0.242009	0.0560262	0.0764992
0.100223	0.495372	0.149945	0.930747	0.0850733	0.176426
0.0716771	2.89648	0.208441	9.08607	1.04791	0.359208
0.103488	0.804261	0.171129	0.381186	0.137925	0.11517
0.186319	1.23473	0.291024	0.9749	0.527494	0.495891
0.146133	0.518804	0.150773	6.12365	0.506799	0.309437
0.00440004	0.270157	0.0895435	6.36569	0.296475	0.188451
0.100336	0.611741	0.0874158	3.14849	0.135828	0.195783
0.0348926	2.08813	0.318098	0.489904	0.0426233	0.13282
0.0918985	0.44403	0.162015	0.148692	0.0715877	0.0727697
0.269841	0.4307	0.21003	2.82642	0.340237	0.215328
0.0892806	0.491788	0.209459	0.880981	0.368418	0.179075
0.142395	0.162977	0.0732904	0.381696	0.101739	0.122916
0.659383	12.5077	0.383648	0.133164	0.132001	0.0838762
0.540573	4.0264	0.249584	0.3689	0.0675917	0.14473
0.143175	2.40873	0.435917	4.01656	0.290301	0.384436
0.703076	2.16159	0.310647	5.45703	0.0607721	0.249644
0.547073	9.63878	0.452037	1.05746	0.177712	0.263461
0.760638	5.07894	0.270341	2.40753	0.448845	0.183243
0.427162	6.00359	0.259005	0.664679	0.513302	0.451417
0.204996	0.943953	0.207399	0.630018	0.324434	0.256844
0.368443	3.41537	0.39708	4.97018	0.885894	0.378459
0.13363	4.50608	0.103971	0.316003	0.0898346	0.0870312
0.896275	4.67217	0.391032	3.01103	0.14306	0.247545
0.590837	8.50701	0.293029	0.150996	0.111824	0.0804332
0.264417	0.840369	0.167894	1.28018	0.33214	0.298166
0.80682	2.16781	0.291672	2.99962	0.137311	0.2971
0.0864998	1.51051	0.180948	0.361212	0.140559	0.101401
0.157656	0.478905	0.19306	1.87939	0.161072	0.17567
0.199112	10.7157	0.275793	1.68405	0.0704474	0.224101
0.160075	2.83295	0.379503	1.36999	0.0498356	0.243027
0.784936	13.1664	0.31269	0.449219	0.102498	0.158893
0.544255	3.51158	0.270437	0.181444	0.136768	0.117654
0.343497	5.88488	0.330333	0.368032	0.200094	0.143412
0.133822	1.36437	0.222917	1.17054	0.213015	0.258249
0.0945392	0.954241	0.215793	0.696492	0.173877	0.201019
0.154266	10.9298	0.308656	0.326489	0.196398	0.154677
0.291341	1.27259	0.283621	7.53937	0.479051	0.208652
0.204996	6.17812	0.389318	0.792593	0.330003	0.235652
0.353044	8.50602	0.244006	2.05427	0.0885491	0.197431
0.0284933	9.53465	0.344729	3.02465	0.0695958	0.220627
0.300496	13.7649	0.312166	3.77129	0.0655919	0.246897
0.346295	7.8408	0.35166	7.23751	1.54597	0.302385
0.257211	9.25414	0.293309	9.17054	0.344096	0.312318
0.340971	2.27099	0.223871	1.31129	0.637131	0.489015
0.230863	8.53377	0.292585	2.77609	1.04785	0.497781
0.213433	2.80388	0.355142	1.25297	0.225052	0.247572
0.0357939	0.792558	0.177618	13.5063	0.33428	0.29905
0.405722	5.37671	0.360212	1.57831	0.59954	0.402313
0.739057	7.64327	0.310051	8.90583	0.7753	0.468518
0.660006	6.57051	0.434118	14.7556	0.210418	0.34222
0.176083	0.674847	0.273321	4.24038	0.957186	0.310156
0.482502	3.01748	0.261137	17.0629	0.242427	0.311616
0.183354	1.086	0.195252	2.53615	1.16862	0.47394
0.304891	0.388224	0.110313	13.317	0.5136	0.356549
0.861651	12.4291	0.440303	5.4185	0.0747017	0.357228
0.172406	0.308338	0.176588	3.751	0.629852	0.438337
0.739124	1.58466	0.330093	2.86664	0.891067	0.37092
0.206509	13.4899	0.311529	5.91784	0.216249	0.19634
0.517053	12.108	0.371162	0.237526	0.0352966	0.0998307
1.10182	4.00049	0.408581	2.58453	0.366322	0.509928
0.302029	10.1646	0.342328	8.59611	0.227611	0.300202
0.421389	5.34406	0.434561	4.98186	1.08225	0.286681
1.01646	11.7765	0.331858	9.47185	0.0213983	0.316462
0.880849	3.13245	0.376686	14.901	0.245199	0.323629
0.642098	1.11156	0.305517	0.567413	0.259775	0.11327
0.819984	3.99571	0.322796	6.75062	0.550308	0.295933
0.171811	4.40587	0.379457	0.162647	0.156306	0.0711615
0.412385	1.37785	0.284644	9.71466	0.300668	0.362285
2.00573	7.32033	0.336932	4.45416	0.409588	0.297028
0.67445	2.5637	0.552192	0.85272	0.344812	0.345933
0.506102	1.80108	0.301916	3.22757	0.394996	0.254071
0.352936	0.429371	0.303566	0.450986	0.206609	0.128316
0.0660006	0.575625	0.235629	1.75695	0.300675	0.197941
0.486059	1.52003	0.279102	0.495906	0.282386	0.236144
0.357907	6.51263	0.353205	10.3344	0.732691	0.274463
0.69394	1.73283	0.256108	0.376731	0.160075	0.180826
0.317092	2.4823	0.538644	3.05676	0.0732585	0.267224
0.357939	3.34947	0.384853	4.48994	0.436692	0.360193
0.115432	0.199648	0.110313	13.8259	0.689868	0.357099
0.517528	4.16922	0.346252	1.21671	0.26138	0.185184
0.359816	3.41673	0.303595	3.40396	0.318366	0.259827
0.223285	9.8515	0.293921	1.2136	0.32649	0.190205
0.258113	1.1449	0.176588	4.10216	0.519274	0.403756
0.213552	0.355058	0.111835	1.13117	0.560237	0.418317
0.0440004	0.579719	0.215197	5.09309	0.501391	0.31788
0.47802	5.02807	0.283936	2.08609	0.302465	0.370311
0.358829	2.2429	0.3618	0.390334	0.356673	0.257941
1.03189	7.30955	0.356314	0.08643	0.0574687	0.0468742
0.202481	0.322506	0.160808	4.4112	0.0918011	0.19887
0.853055	2.57491	0.373488	0.269729	0.142574	0.136798
0.895156	5.09096	0.354171	3.47539	0.920918	0.317268
0.464568	8.78266	0.322796	0.95805	0.253914	0.191433
0.367515	14.9849	0.365534	1.66436	0.583621	0.223764
1.51177	5.95639	0.381025	1.08393	0.0466145	0.314441
0.166108	0.707144	0.24054	0.481489	0.2032	0.265886
0.20802	0.661578	0.193074	6.29164	0.883246	0.359428
0.501682	2.16303	0.37815	10.2864	1.37879	0.366462
0.664302	6.71472	0.339186	7.80605	0.908585	0.290598
0.0440004	9.88512	0.395984	0.804981	0.450445	0.22284
0.50009	8.5582	0.308209	5.00967	0.131352	0.31739
1.27096	4.29243	0.376517	2.61598	0.163245	0.265109
0.163245	0.905922	0.285053	0.599275	0.391055	0.257529
0.507353	5.3067	0.349809	5.83512	0.172941	0.323155
0.601507	8.72143	0.277299	0.341642	0.279304	0.168024
0.12806	13.1733	0.389158	5.37472	0.833005	0.331296
0.974341	1.62846	0.344122	0.941791	0.0565951	0.209829
0.584287	7.31795	0.236535	0.387495	0.237969	0.167752
0.603407	1.07967	0.281245	1.15007	0.22909	0.289901
0.479461	6.43095	0.358518	3.92891	0.133999	0.335878
0.25612	3.07073	0.258054	0.156356	0.0923681	0.0677639
1.25023	4.5769	0.492782	7.34098	0.19375	0.345605
0.802294	1.57	0.358723	0.743331	0.349376	0.248417
0.364971	1.90726	0.435771	1.00459	0.533583	0.228594
0.286675	4.95384	0.33243	0.390777	0.228664	0.177645
0.579816	3.35619	0.364621	0.482555	0.140909	0.125383
0.289908	2.60621	0.294743	5.37641	0.235893	0.249647
0.29328	0.630115	0.226411	0.779712	0.228862	0.226972
0.854267	9.39562	0.353927	1.42879	0.414413	0.306721
1.27591	5.64022	0.296787	3.66757	0.103976	0.318556
0.0905521	2.8399	0.331497	1.14299	0.429526	0.283261
0.346709	7.12165	0.380539	0.271317	0.0686036	0.123334
1.06423	9.2206	0.286086	2.71328	0.382811	0.303683
0.718753	5.59509	0.303683	1.35077	0.387561	0.230031
0.437739	2.92674	0.231403	3.44989	0.167012	0.256613
0.231415	1.26084	0.21003	0.654022	0.015092	0.162105
0.181104	0.386573	0.184773	2.83807	0.176953	0.180222
0.652667	8.15944	0.356176	1.16569	0.303671	0.25945
0.0880413	1.37145	0.24566	1.1154	0.0771023	0.178091
1.01834	3.3616	0.287567	0.795309	0.160075	0.239333
0.289908	1.84273	0.246503	0.331895	0.0955099	0.177875
0.740942	4.91737	0.371461	0.558844	0.376517	0.203674
1.09809	9.47482	0.388028	1.83282	0.552781	0.332672
1.03273	5.69983	0.379696	0.478804	0.174885	0.218613
0.235475	0.938203	0.215119	4.28436	0.113823	0.2879
0.264875	3.09514	0.197095	2.08735	0.376623	0.2147
0.498036	0.906513	0.211415	2.1312	0.0718211	0.206227
0.701842	5.12721	0.446831	0.950678	0.0192167	0.215226
0.83044	9.23951	0.335505	1.10476	0.0556566	0.214594
0.3945	0.554825	0.285747	1.45377	0.215508	0.296281
0.475937	1.28748	0.490484	1.29363	0.660006	0.308905
0.46908	6.83553	0.335505	0.22173	0.204996	0.0988194
0.451058	1.93952	0.220031	1.27628	0.398726	0.355271
0.219936	1.36766	0.371494	2.16042	0.267292	0.290923
0.172075	4	0.260978	1.82032	0.472696	0.459635
0.163245	1.53081	0.30968	0.834883	0.480225	0.310547
0.477142	0.829558	0.386435	0.608102	0.0910782	0.126033
0.719448	6.44102	0.351817	1.17204	0.321182	0.160927
0.233073	3.68691	0.304474	1.81791	0.393205	0.424746
0.0428346	0.608273	0.219413	1.0999	0.235107	0.263647
0.488394	2.3703	0.297527	1.64875	0.867877	0.415607
1.02022	3.13667	0.324311	0.83659	0.192386	0.179145
0.144998	3.20709	0.277938	0.480662	0.0715877	0.148514
0.230863	2.03108	0.297028	0.258775	0.103407	0.0632103
0.262835	0.645106	0.105377	0.565298	0.247665	0.185949
0.350057	1.36989	0.246668	0.304407	0.230863	0.148514
0.357939	1.13265	0.275783	0.551664	0.478739	0.308309
0.547073	7.09655	0.39369	2.73733	0.167907	0.0981763
0.325792	4.55521	0.496466	0.967348	0.202481	0.20202
0.399027	5.50224	0.283936	3.23423	0.160075	0.166611
0.546216	4.93412	0.379292	6.30643	0.518936	0.281737
0.239816	0.631135	0.212521	7.80676	0.20548	0.220799
0.678061	5.8472	0.273957	10.9278	0.175742	0.313936
0.21766	0.908267	0.213221	0.971857	0.329615	0.268652
0.783041	1.39455	0.277176	2.78956	0.556324	0.367299
0.564772	3.03682	0.465273	2.7935	0.393045	0.219917
0.105104	4.72295	0.303953	1.39183	0.229528	0.196557
0.340866	1.30788	0.478758	10.2385	0.157565	0.255711
0.750306	5.68588	0.311715	1.51091	0.102498	0.193385
0.350587	4.3272	0.309856	4.82874	0.352165	0.227145
0.15256	4.40907	0.268454	3.69222	0.203042	0.204599
0.054415	0.162347	0.082735	9.21573	0.32015	0.332439
0.325351	0.384631	0.297667	4.4691	0.739971	0.306713
0.303586	3.91495	0.333103	0.979865	0.11609	0.143072
0.260583	0.560322	0.287926	5.8213	0.279235	0.14845
0.396386	4.52673	0.292637	1.40353	0.206644	0.107525
0.121676	1.60977	0.226306	11.6095	0.648258	0.298627
0.374726	2.28436	0.379661	5.17082	0.295164	0.134039
0.346295	0.970158	0.257371	7.17981	0.812071	0.235623
0.545641	1.56318	0.292162	1.72959	0.288135	0.17239
0.455019	3.82512	0.420249	2.05538	0.0905521	0.123249
0.490651	3.14115	0.284504	2.75136	0.437556	0.387238
0.368598	4.00419	0.312172	8.87596	0.334464	0.411391
0.380494	1.67104	0.27146	5.50754	0.357939	0.33085
0.0968357	2.59321	0.272548	4.76681	0.563404	0.356996
0.304142	0.515298	0.0940543	2.40701	0.18797	0.19219
0.150027	2.61316	0.389713	6.69329	0.366534	0.155734
0.549781	2.54416	0.348464	8.4756	0.220787	0.202729
0.516226	2.83319	0.370002	2.56949	0.484313	0.271199
0.462796	1.23845	0.257929	4.66771	0.484473	0.301049
0.0625057	2.06176	0.283823	9.94147	1.41299	0.320482
0.554747	3.16121	0.485644	7.54859	0.250045	0.303594
0.0609548	3.51874	0.293324	2.26497	0.8894	0.307215
0.340342	1.61316	0.2204	1.44364	0.369493	0.171738
0.12806	2.88368	0.302001	0.321633	0.181104	0.205749
0.595072	1.97451	0.256582	6.26556	0.443869	0.170172
0.224105	1.43638	0.235823	0.328502	0.202481	0.149021
0.614988	1.48781	0.390282	11.1709	0.265554	0.318155
0.653329	1.99634	0.311025	5.95057	0.334076	0.17733
0.462442	2.48307	0.357028	1.79347	0.015092	0.184956
0.686256	2.58422	0.354989	3.33389	0.784785	0.425141
0.198505	1.06891	0.36262	5.03024	0.730054	0.210107
0.0547073	0.485161	0.227417	0.688128	0.444126	0.282843
0.10124	0.691719	0.290823	4.52285	1.04146	0.436892
0.196573	1.24117	0.315414	7.22237	0.181104	0.261197
0.893417	1.2449	0.252938	0.0514512	0.028593	0.0294398
0.366739	1.20462	0.183134	5.85012	0.715877	0.341475
0.270185	0.888317	0.18425	0.373356	0.19209	0.153608
0.025612	0.729404	0.195026	1.48829	0.722291	0.374907
0.31312	0.703413	0.218165	8.85793	0.305992	0.293164
0.485711	1.41007	0.258531	1.40087	0.74465	0.35317
0.229875	0.835099	0.291995	0.891828	0.096045	0.0949827
0.401466	1.02106	0.252174	7.8435	0.225706	0.285548
0.321946	0.972577	0.194418	1.39919	0.544339	0.24892
0.250045	0.59715	0.277159	7.82363	0.620427	0.419646
0.662895	4.2742	0.305335	4.85706	0.181418	0.261083
0.739038	1.78544	0.424805	2.29688	0.870444	0.474906
0.286275	9.22163	0.431522	1.84446	0.112994	0.241053
0.31925	13.0819	0.296262	4.76969	0.204996	0.222286
0.240113	0.918222	0.170499	5.66036	0.504737	0.294529
0.597516	4.31219	0.395879	5.74438	0.435451	0.286941
0.238673	1.54752	0.214992	1.39433	0.628995	0.355493
0.538007	13.8094	0.311322	0.660199	0.181104	0.242875
0.760182	2.5024	0.29246	0.727158	0.172075	0.144822
0.394379	5.18565	0.232835	6.34736	1.12782	0.362295
0.31411	0.8782	0.198303	8.09837	0.65298	0.428901
0.626867	16.4289	0.322062	2.95836	0.373356	0.340526
0.352664	7.01013	0.175799	0.517052	0.129057	0.115621
0.111185	1.95656	0.155503	0.840197	0.096045	0.239374
0.22125	1.89984	0.306013	1.58553	0.243819	0.237695
0.269611	1.07086	0.257663	0.265265	0.045276	0.108617
0.623815	13.186	0.298506	1.04678	0.475937	0.424086
0.398441	12.1337	0.402211	0.789311	0.487638	0.170545
0.480641	2.05448	0.283688	1.01207	0.0786867	0.159389
0.286164	8.18886	0.280839	0.277745	0.0954503	0.116725
0.19916	13.4247	0.29494	0.766989	0.32015	0.166611
0.192386	0.383198	0.12364	0.334044	0.204996	0.105374
0.318997	5.57719	0.268672	4.04511	0.0985503	0.261967
0.31113	5.84279	0.348793	5.37727	0.292302	0.311396
0.173568	0.415184	0.178018	4.51054	0.729538	0.185823
0.474494	14.4228	0.521128	2.92029	0.710848	0.335653
0.177913	2.72231	0.176404	0.833798	0.389479	0.260311
0.144342	0.419458	0.0949377	2.32395	0.250045	0.299075
0.688373	1.42912	0.511998	0.0670125	0.0254205	0.0335394
0.386738	9.18091	0.266918	1.32307	0.687391	0.426631
0.141069	1.29102	0.163351	3.62977	0.866773	0.346744
0.082758	1.29891	0.187489	2.41272	0.115432	0.301167
0.172336	0.743799	0.137365	1.91753	0.19209	0.242875
0.919187	1.69212	0.217159	3.72036	0.368443	0.246198
0.392891	0.536285	0.274525	0.339804	0.128946	0.108617
0.951351	5.90482	0.333147	2.37901	0.229875	0.210748
0.205866	0.341489	0.218591	0.593254	0.0905521	0.176499
0.528247	4.42595	0.349797	2.82146	0.0992881	0.318188
0.122964	0.818963	0.193483	0.841024	0.559118	0.389923
0.0783397	0.813266	0.291903	1.89311	0.230863	0.167649
0.0483154	0.92768	0.234502	1.51162	0.217725	0.137391
0.241881	0.417793	0.151897	1.51009	0.365027	0.244857
0.0374387	0.951524	0.340002	0.375174	0.115432	0.141264
0.404961	4.48948	0.330904	0.238705	0.0954503	0.134326
0.41072	0.851891	0.26736	1.17424	0.321747	0.233317
0.244087	0.856652	0.137851	1.1851	0.243819	0.166611
1.18445	3.32193	0.316915	1.08779	0.0905521	0.207184
0.18821	1.63236	0.172522	1.38066	0.130264	0.242875
0.921748	4.46323	0.266044	0.12806	0.0905521	0.0526869
0.21048	0.720435	0.12732	0.646972	0.160075	0.266828
0.0649705	0.254709	0.108788	12.0148	1.74677	0.294477
0.06403	1.92402	0.242875	5.81604	1.03145	0.0837061
0.941606	10.9229	0.315961	9.76931	1.32494	0.139968
0.256935	12.9248	0.310409	3.23546	0.782348	0.353343
0.389728	1.66954	0.263435	8.41042	0.885444	0.24848
0.622006	4.75591	0.306384	10.943	1.66616	0.306659
0.273328	1.01957	0.265666	5.77625	1.12357	0.0765741
0.0928157	2.36554	0.219057	9.86012	0.434277	0.343965
0.191397	7.74208	0.462519	7.46944	1.24546	0.108598
0.578306	1.70927	0.232792	1.18605	0.334927	0.0514888
0.872166	1.99344	0.333381	10.8782	1.26435	0.319583
0.198959	1.25079	0.175647	0.732385	0.193272	0.106175
0.519392	7.17882	0.352983	7.87691	1.49211	0.138689
0.142508	2.19926	0.272881	0.76241	0.291052	0.266472
0.762112	5.71331	0.262542	3.65417	0.473576	0.125255
0.344254	1.30615	0.291497	1.27433	0.045276	0.227351
0.0994528	3.06416	0.21736	7.96164	1.48109	0.162278
0.201529	0.477976	0.224717	9.41142	1.69179	0.191485
0.260145	1.25915	0.176499	2.77312	0.193555	0.272356
0.264407	1.86767	0.418504	17.5986	1.26998	0.316068
0.549305	1.85492	0.45517	6.2579	0.26132	0.21235
0.34166	2.51041	0.341462	0.209042	0.148639	0.0981628
0.124096	3.43556	0.200657	1.58409	0.0480225	0.251448
0.451355	12.2047	0.356334	1.93744	0.757989	0.33615
0.260038	8.1793	0.509729	10.8392	0.928228	0.242832
0	0.415979	0.134326	7.41326	1.1612	0.293025
0.363836	8.38425	0.328422	9.50107	1.03245	0.323088
0.262201	4.1626	0.334946	11.9995	1.58043	0.197532
0.516337	7.06536	0.316122	0.297675	0.045276	0.0744975
0.330244	0.416229	0.149653	8.06535	0.508514	0.267072
0.574687	2.52755	0.277978	1.91546	0.045276	0.337701
0.700547	3.97304	0.250681	3.77794	1.19532	0.237415
0.658175	2.29331	0.297144	11.4714	0.984348	0.336585
0.513312	6.47429	0.405944	5.26588	0.859615	0.115339
0.278087	1.06509	0.16951	6.51784	0.956236	0.101989
0.353547	5.40345	0.291123	10.5522	1.38174	0.359403
0.51224	1.451	0.217234	4.9197	0.645966	0.291598
0.422745	3.81807	0.446497	4.05469	0.452761	0.255666
0.749452	6.83185	0.247997	1.40256	0.273536	0.207206
0.186373	2.21462	0.212388	1.27275	0.315311	0.36408
0.00819407	0.480208	0.166009	4.3012	0.790712	0.228944
0.0955331	5.64563	0.277571	0.250696	0.149784	0.108598
0.232354	1.84886	0.275691	0.447155	0.030184	0.0832907
0.0474635	0.569088	0.194896	1.35537	0.811413	0.326338
0.845372	1.41156	0.282434	12.3705	0.784857	0.294477
0.172789	0.584937	0.188048	0.204122	0.137332	0.0555307
0.321038	3.79123	0.279322	0.151339	0.06403	0.0785272
0.702475	6.31468	0.266016	10.7277	1.33238	0.26967
0.139827	2.07735	0.260043	0.528767	0.172406	0.0986823
0.288438	5.62709	0.288833	9.35432	1.52894	0.323889
0.658884	5.86271	0.300132	0.257625	0.0918011	0.0677937
0.383893	1.44352	0.298979	0.187176	0.107249	0.0588954
0.210857	1.86741	0.288386	1.76008	0.289908	0.354353
0.660006	5.99378	0.311315	0.254239	0.115432	0.0744975
0.129651	1.29275	0.156392	0.126229	0.119313	0.0790165
0.920237	3.3484	0.367534	3.28991	0.480225	0.234705
0.610581	3.11089	0.294526	14.3537	0.83239	0.226575
0.137702	0.186773	0.106194	2.57876	0.461727	0.333992
0.518038	5.40462	0.38687	5.63114	0.0905521	0.283134
0.0160075	0.830479	0.179392	0.455388	0.37715	0.332982
0.895141	4.23968	0.348898	0.0772911	0.032015	0.0372487
0.174724	2.62812	0.285944	0.477196	0.140364	0.0785272
0.115422	5.11418	0.295136	0.302142	0.182358	0.112434
0.110962	3.20289	0.322344	2.38247	0.302029	0.308698
0.218431	7.12962	0.295609	0.194798	0.122329	0.0588954
0.646523	5.90212	0.337203	0.218542	0.096045	0.052692
0.199539	5.3632	0.429598	0.25058	0.158784	0.061189
0.426528	1.88637	0.311709	6.3316	0.918774	0.289423
0.158646	1.09847	0.224178	0.613475	0.045276	0.144797
0.491847	6.63474	0.289075	3.15718	0.273536	0.263388
0.355156	0.355382	0.236888	1.00422	0.344812	0.119196
0.484692	5.36483	0.25748	1.81006	0.27901	0.248926
0.29867	5.10858	0.319716	2.89892	0.630622	0.347596
0.432577	4.83834	0.322009	1.16206	0.114937	0.171221
0.0318168	0.373524	0.166611	0.297986	0.015092	0.047483
0.173668	1.77168	0.159443	1.85258	0.348401	0.284628
0.0800179	6.23079	0.336886	1.43004	0.0160075	0.340627
0.357603	1.23563	0.276066	1.01321	0.429526	0.124162
0.200005	0.429829	0.168823	0.15713	0.12806	0.0579624
1.41881	3.52739	0.304851	7.90934	0.41527	0.466104
0.215644	3.17691	0.254768	0.0772911	0.032015	0.0372487
0.231805	0.363983	0.163678	0.258939	0.172406	0.111746
0.483458	0.943903	0.310947	0.622872	0.10124	0.242832
0.091677	3.41495	0.240972	8.55833	0.902119	0.181185
0.061961	0.924716	0.285826	0.693307	0.245077	0.242832
0.417751	4.47605	0.35124	0.618778	0.124909	0.126865
0.509587	0.823838	0.384726	0.524831	0.0715877	0.0633107
0.38661	3.07236	0.280774	0.170487	0.115432	0.0935739
0.0544578	4.35981	0.36164	0.624198	0.0715877	0.0692692
0.461713	2.44458	0.323084	0.103603	0.06403	0.0588954
0.0705882	1.83426	0.219076	0.548336	0.214763	0.065782
0.0572705	0.0909881	0.052041	0.306258	0.032015	0.106809
0.457086	1.84915	0.477029	1.388	0.220787	0.211527
0.486187	1.10219	0.288585	2.43448	0.303721	0.263388
0.108386	1.93661	0.329831	0.960332	0.429526	0.235398
0.229192	1.89718	0.319094	4.47557	0.421244	0.130286
0.16895	0.310503	0.163928	10.8926	0.611653	0.353372
0.0715877	1.48905	0.225459	1.05758	0.329615	0.127601
0.364246	0.686728	0.192586	1.21471	0.352003	0.0755251
0.337836	0.490221	0.208509	5.24103	0.643564	0.30404
0.124252	1.0008	0.254865	0.265088	0.202481	0.19175
0.190375	0.235729	0.126626	0.154611	0.06403	0.0526777
0.449932	0.898917	0.218704	3.21533	0.466145	0.226729
0.144753	0.389929	0.141864	1.26192	0.286351	0.127833
0.282023	0.668598	0.332726	0.434995	0.163245	0.113254
0.478531	0.568495	0.281697	3.78853	0.160075	0.205713
0.835425	5.02697	0.29457	1.00458	0.160075	0.131694
0.181104	3.98504	0.164011	7.50133	1.40034	0.295131
0.607584	5.26057	0.11664	2.14698	0.181104	0.163226
0.547541	7.69821	0.343943	2.78546	0.23406	0.19175
0.64922	3.86301	0.217204	4.83504	0.341527	0.233505
1.05175	1.69986	0.292409	4.33259	0.559118	0.332387
1.57361	10.9427	0.257045	4.50837	0.391104	0.298185
0.0905521	0.877513	0.300309	0.318338	0.172406	0.108598
0.112047	1.35492	0.212371	1.7338	0.407484	0.193438
1.62939	16.4466	0.329379	7.12926	0.675047	0.283134
1.2335	12.9009	0.261561	8.71151	0.430718	0.330655
1.20419	8.2628	0.119952	2.74544	0.230863	0.200591
0.121488	0.312112	0.094966	1.79222	0.550807	0.25471
1.23378	7.67661	0.249717	4.31488	0.30678	0.15493
1.32503	14.8024	0.252409	6.24863	0.445788	0.24675
1.02888	14.8331	0.271175	5.58386	0.315311	0.290922
0.674264	0.966209	0.339722	0	0	0
1.50114	12.5913	0.178261	3.5568	0.250455	0.17569
0.472696	2.55121	0.294477	0.668925	0.0715877	0.160981
1.16404	9.3435	0.308288	0.652221	0.204996	0.141839
0.740381	9.85761	0.33074	1.27027	0.554699	0.291863
0.708863	7.10712	0.212201	0.768884	0.516226	0.289938
1.40704	5.41598	0.0780671	0.772371	0.045276	0.232453
1.35281	10.3211	0.147914	2.0524	0.249133	0.118841
1.0968	11.8027	0.289831	1.02486	0.286351	0.107926
0.334062	2.25457	0.448688	3.6727	0.163245	0.301692
1.27114	7.92541	0.157904	1.30809	0.204996	0.094966
0.192091	2.33678	0.203689	0.286321	0.131696	0.08491
0.859053	7.87401	0.189485	0.341179	0.224105	0.148995
0.971519	15.1641	0.271018	1.42595	0.295592	0.115531
0.239162	1.07215	0.199778	0.89881	0.06403	0.18889
0.0776909	1.46209	0.212532	0.575687	0.0785365	0.134415
1.37316	15.6629	0.360771	0.579993	0.134094	0.17593
1.2698	11.8112	0.320426
0.830061	11.9405	0.168651
0.97744	17.7177	0.345779
0.973435	19.7542	0.371867
0.671041	4.69877	0.236744
0.796098	17.9501	0.316066
0.284636	0.887777	0.0885882
0.362208	2.22245	0.217274
0.0715877	3.13096	0.271495
0.11319	0.370287	0.0832907
0.0715877	0.23989	0.113333
0.533058	1.15117	0.223492
0.22638	3.91737	0.236272
0.834849	1.01847	0.277925
0.0776909	0.565099	0.161172
0.878065	17.2147	0.353372
0.429526	1.11086	0.304932
0.27	2.85071	0.226575
0.115432	0.25338	0.108598
0.728336	18.4082	0.318728
1.27401	11.0277	0.291636
0.455019	2.45621	0.262363
0.243819	1.1481	0.251826
0.0863134	0.7438	0.340274
1.28508	8.33722	0.160177
0.672315	2.11821	0.395997
0.420956	1.37755	0.170469
0.0715877	0.507425	0.111746
0.374726	0.795844	0.106477
0.264002	0.414832	0.223492
0.353617	0.750437	0.281496
0.44821	1.88589	0.192318
0.992981	2.97681	0.429584
0.452761	6.73913	0.290046
0.337468	2.71597	0.188093
0.0238055	0.0962859	0.0422882
0.370545	8.93046	0.300052
0.32015	7.18072	0.256212
0.195055	0.314518	0.1534
1.20301	15.4632	0.29659
0.170668	0.677545	0.1798
0.871719	6.3788	0.254345
1.00338	13.4297	0.29069
0.664988	9.1767	0.353372
0.86763	9.61371	0.34009
0.408461	2.62841	0.239637
0.590327	2.18587	0.279986
1.6009	10.2447	0.359075
0.83239	4.71089	0.207573
0.508782	4.83813	0.306659
0.285216	1.30129	0.17028
0.552479	3.60223	0.280966
0.365027	2.52054	0.263388
0.250045	3.83535	0.299406
0.138732	0.20146	0.110722
0.802294	8.13111	0.300309
0.374726	0.569685	0.189932
0.230863	1.57513	0.191143
0	0.546791	0.133983
0.708602	2.97242	0.243814
1.48641	10.0308	0.22939
0.300517	2.42131	0.159852
0.12806	0.476101	0.149029
0.322837	0.413911	0.155234
0.252988	0.994115	0.243824
0.519482	12.4329	0.290259
0.0799386	0.418922	0.170238
1.12329	10.2976	0.235525
0.554072	2.68054	0.263388
1.0086	12.2641	0.340049
0.682989	10.3514	0.334577
0.19474	1.19266	0.246047
0.750135	7.96968	0.289594
1.2284	11.0568	0.37849
0.444767	0.58374	0.294681
0.030184	0.59073	0.159005
0	0.12806	0.0526777
0.06403	0.92867	0.296377
0.143175	0.849464	0.161726
0.0609548	4.31044	0.322812
0.403411	4.96793	0.290922
0.344812	1.51379	0.264702
0.19209	0.75912	0.158385
0.330994	8.71301	0.255213
0.12806	0.599585	0.108598
0.132001	0.285177	0.13558
0	0.25612	0.105355
0.908256	9.20029	0.279787
0.455019	4.85549	0.283148
0.783289	3.11962	0.425055
0.0536661	0.358544	0.0652633
0.10124	0.530806	0.182703
0.317869	4.91546	0.172681
0.288924	6.61197	0.304926
0.589168	5.01666	0.293219
1.10987	6.70294	0.295125
0.521166	4.75104	0.166581
0.032015	6.26052	0.32729
0.350057	2.82455	0.123228
0.172406	1.43761	0.302355
0.282379	2.45877	0.125763
0.332024	3.7581	0.113049
0.155382	0.575545	0.189713
0.0337468	0.291309	0.124162
0.761086	4.96966	0.296043
0.6403	2.69015	0.28684
0.611774	3.92263	0.343285
0.344812	0.399295	0.210711
0.230863	0.633994	0.136078
0.271925	5.20141	0.223546
0.346335	4.95111	0.289554
0.353497	1.9574	0.469743
0.0693579	0.159331	0.0936044
0.417424	1.10061	0.408257
0.25612	0.319117	0.140796
0.194471	2.31067	0.279331
0.032015	2.16186	0.246616
0.152198	2.20861	0.131694
0.501114	1.19457	0.355321
0.0769545	0.149403	0.0526777
0.172406	0.924211	0.15105
0.175028	0.20918	0.119416
0.142774	0.960749	0.189593
0.12806	0.560635	0.241758
0.355424	1.16264	0.212658
0.181104	1.76686	0.285495
0.186678	1.75999	0.268605
0.160075	1.14361	0.198796
0.264002	0.275507	0.094966
0.015092	0.272773	0.111746
0.114937	0.563402	0.168646
0.352883	0.811851	0.252531
0.06403	0.252504	0.0914332

## Sheet: Fig2-Supplementary 2
Fig 2 and suplementary 2
Image E - all cells -
		Within 30 voxels (3.30)			Within 20 voxels (2.20)			Within 10 voxels (1.10)			Within 5 voxels (0.55)			Within 1 voxel (0.11)			Within 0.04			Within 0.0322 (xy of a voxel)
Green spots not in contact with actin		Total (all actin)	Total (big actin)		Total (all actin)	Total (big actin)		Total (all actin)	Total (big actin)		Total (all actin)	Total (big actin)		Total (all actin)	Total (big actin)		Total (all actin)	Total (big actin)		Total (all actin)	Total (big actin)
Green spots in contact with actin
Total Green spots		3951	2997		3657	2123		2114	987		910	396		164	90		94	63		76	55
		4016	4016		4016	4016		4016	4016		4016	4016		4016	4016		4016	4016		4016	4016
Magenta spots not in contact with actin
Magenta spots in contact with actin
Total Magenta spots		709	537		658	426		435	260		249	137		79	52		54	36		48	31
		713	713		713	713		713	713		713	713		713	713		713	713		713	713
Green in contact v green total
Magenta in contact v magenta total		0.983815	0.746265		0.910608	0.528635		0.526394	0.245767		0.226594	0.0986056		0.0408367	0.0224104		0.0234064	0.0156873		0.0189243	0.0136952
Ratio green in contact v magenta in contact		0.99439	0.753156		0.922861	0.597475		0.610098	0.364656		0.349229	0.192146		0.110799	0.0729313		0.0757363	0.0504909		0.0673212	0.0434783
		0.989365	0.990851		0.986722	0.884782		0.862803	0.673969		0.64884	0.513181		0.368564	0.30728		0.309051	0.310695		0.281105	0.31499
Remember that the spots aren't a single pixel, they're the centre of a volume, each volume being estimated to be 0.14um, which consists of more than one pixel.
Image D - all cells -
		Within 30 voxels (3.30)			Within 20 voxels (2.20)			Within 10 voxels (1.10)			Within 5 voxels (0.55)			Within 1 voxel (0.11)			Within 0.04			Within 0.0322 (xy of a voxel)
Green spots not in contact with actin		Total (all actin)	Total (big actin)		Total (all actin)	Total (big actin)		Total (all actin)	Total (big actin)		Total (all actin)	Total (big actin)		Total (all actin)	Total (big actin)		Total (all actin)	Total (big actin)		Total (all actin)	Total (big actin)
Green spots in contact with actin
Total Green spots		6684	4742		6631	3904		6166	2335		4284	1260		994	489		583	339		450	284
		6695	6695		6695	6695		6695	6695		6695	6695		6695	6695		6695	6695		6695	6695
Magenta spots not in contact with actin
Magenta spots in contact with actin
Total Magenta spots		2787	1889		2745	1612		2453	1008		1678	622		491	279		325	215		283	198
		2795	2795		2795	2795		2795	2795		2795	2795		2795	2795		2795	2795		2795	2795
Green in contact v green total
Magenta in contact v magenta total		0.998357	0.70829		0.990441	0.583122		0.920986	0.348768		0.639881	0.1882		0.148469	0.0730396		0.0870799	0.0506348		0.0672143	0.0424197
Ratio green in contact v magenta in contact		0.997138	0.67585		0.982111	0.576744		0.877639	0.360644		0.600358	0.22254		0.175671	0.0998211		0.116279	0.0769231		0.101252	0.0708408
		1.00122	1.048		1.00848	1.01106		1.04939	0.967069		1.06583	0.84569		0.845155	0.731705		0.748887	0.658252		0.663831	0.598804
Image C - all cells -
		Within 30 voxels (3.30)			Within 20 voxels (2.20)			Within 10 voxels (1.10)			Within 5 voxels (0.55)			Within 1 voxel (0.11)			Within 0.04			Within 0.0322 (xy of a voxel)
Green spots not in contact with actin		Total (all actin)	Total (big actin)		Total (all actin)	Total (big actin)		Total (all actin)	Total (big actin)		Total (all actin)	Total (big actin)		Total (all actin)	Total (big actin)		Total (all actin)	Total (big actin)		Total (all actin)	Total (big actin)
Green spots in contact with actin
Total Green spots		1658	1658		1658	1643		1652	1597		1631	1420		741	632		456	317		363	317
		1659	1659		1659	1659		1659	1659		1659	1659		1659	1659		1659	1659		1659	1659
Magenta spots not in contact with actin
Magenta spots in contact with actin
Total Magenta spots		895	894		895	877		892	856		884	792		586	468		412	311		363	311
		896	896		896	896		896	896		896	896		896	896		896	896		896	896
Green in contact v green total
Magenta in contact v magenta total		0.999397	0.999397		0.999397	0.990356		0.995781	0.962628		0.983122	0.855937		0.446655	0.380952		0.274864	0.191079		0.218807	0.191079
Ratio green in contact v magenta in contact		0.998884	0.997768		0.998884	0.978795		0.995536	0.955357		0.986607	0.883929		0.654018	0.522321		0.459821	0.347098		0.405134	0.347098
		1.00051	1.00163		1.00051	1.01181		1.00025	1.00761		0.996468	0.968333		0.682939	0.729345		0.597763	0.550504		0.540084	0.550504
Image B - all cells -
		Within 30 voxels (3.30)			Within 20 voxels (2.20)			Within 10 voxels (1.10)			Within 5 voxels (0.55)			Within 1 voxel (0.11)			Within 0.04			Within 0.0322 (xy of a voxel)
Green spots not in contact with actin		Total (all actin = big actin)			Total (all actin = big actin)			Total (all actin = big actin)			Total (all actin = big actin)			Total (all actin = big actin)			Total (all actin = big actin)			Total (all actin = big actin)
Green spots in contact with actin
Total Green spots		1223	1223		1220	1220		1211	1211		1092	1092		607	607		345	345		345	345
		1223	1223		1223	1223		1223	1223		1223	1223		1223	1223		1223	1223		1223	1223
Magenta spots not in contact with actin
Magenta spots in contact with actin
Total Magenta spots		520	520		519	519		513	513		451	451		268	268		163	163		163	163
		521	521		521	521		521	521		521	521		521	521		521	521		521	521
Green in contact v green total
Magenta in contact v magenta total		1	1		0.997547	0.997547		0.990188	0.990188		0.892886	0.892886		0.496321	0.496321		0.282093	0.282093		0.282093	0.282093
Ratio green in contact v magenta in contact		0.998081	0.998081		0.996161	0.996161		0.984645	0.984645		0.865643	0.865643		0.514395	0.514395		0.31286	0.31286		0.31286	0.31286
		1.00192	1.00192		1.00139	1.00139		1.00563	1.00563		1.03147	1.03147		0.964862	0.964862		0.90166	0.90166		0.90166	0.90166
Note that with image B the area filter set for big actin selected all of the actin

## Sheet: Fig 3f-g
Fig3F manual tracking	Track #	Start (sec)	End (sec)	Duration (sec)	Total disp. (μm)	Net disp. (μm)	Linearity (%)	Search radius (μm)	Min. speed (μm/sec)	Max. speed (μm/sec)	Avg. speed (μm/sec)
Track1_frm55_85 (manual tracking)	0	57.558	88.9532	31.3953	4.97185	0.200777	0.0403828	1.28535	0.0216539	0.541457	0.158363
Track2_frm8_12 (manual tracking)	0	8.37207	10.4651	2.09302	2.59831	2.5959	0.999074	2.5959	1.21049	1.27234	1.24142
Track3_frm29_33 (manual tracking)	0	27.2092	34.5348	7.32556	3.42982	2.88058	0.839864	2.98664	0.0342379	0.978509	0.468199
Track5_frm25_86_120 extra cyto (manual tracking)	0	26.1627	122.441	96.2788	14.7549	5.48875	0.371995	5.99478	0.010827	0.56839	0.153252
Track6_frm25_83_120 extra cyto (manual tracking)	0	26.1627	125.581	99.4183	17.096	2.80935	0.164328	3.3244	0.010827	0.43118	0.17196
Track7_frm57_81 (manual tracking)	0	59.651	83.7207	24.0697	2.30733	1.36266	0.590575	1.51868	0	0.370089	0.0958606
Track4_frm82_912ndcell left (manual tracking) track4	0	84.7672	95.2323	10.4651	2.403	1.22131	0.508077	1.29828	0.0738099	0.739517	0.229697
Fig 3 G
kymographs actin
Group	Track #	Start (sec)	End (sec)	Duration (sec)	Total disp. (μm)	Net disp. (μm)	Linearity (%)	Search radius (μm)	Min. speed (μm/sec)	Max. speed (μm/sec)	Avg. speed (μm/sec)
PolyLine2D_tracks	0	36.6278	65.93	29.3022	1.87427	1.86975	0.99759	1.86975	0.0432351	0.0977901	0.0639633
PolyLine2D_tracks	1	51.2789	63.837	12.5581	2.0018	1.99757	0.997884	1.99757	0.0637289	0.290739	0.159403
PolyLine2D_tracks	2	28.2557	36.6278	8.37207	1.22418	1.22393	0.999796	1.22393	0.0644342	0.334691	0.146222
PolyLine2D_tracks	3	62.7905	79.5346	16.7441	3.23717	3.19663	0.987477	3.19663	0.0432463	0.532012	0.193332
kymograph MIC2
Group	Track #	Start (sec)	End (sec)	Duration (sec)	Total disp. (μm)	Net disp. (μm)	Linearity (%)	Search radius (μm)	Min. speed (μm/sec)	Max. speed (μm/sec)	Avg. speed (μm/sec)
PolyLine2D_tracks	0	3.13952	82.6742	79.5346	6.2698	5.37918	0.85795	5.37918	1.44656e-05	0.31605	0.0788311
PolyLine2D_tracks	1	4.18603	95.2323	91.0462	4.32315	2.95544	0.68363	2.95544	0.000735794	0.196296	0.0474831

## Sheet: Fig 4a
Fig 4 a
Distance [µm]	Intensity Cytochalasin D profile																																						Intensity Control
0	37123	13542	14041	14533	14533	12511	25724	36543	30931	20149	19081	29289	28385	25837	25016	34688	18318	23562	22684	52029	28666	30002	19582	33915	22659	50539	26103	42664	16669	21887	35726	39878	21861						16128	19946	6351	6617	17714	0	21337	17810	5530	941	26399
0.032	32334	17120	13551	14752	14752	12584	27846	32786	33121	25281	21708	28557	29713	21947	25385	34449	23450	24306	24753	60386	29067	30696	19582	34784	25790	49180	27585	40601	15133	23308	36097	39323	24177						15745	19557	8460	9154	19720	0.032	21382	16312	9960	1176	35575
0.065	29671	20433	13265	14809	14809	12059	28420	26159	32447	30955	26335	31079	30784	20642	25004	33104	31160	27730	26221	60310	28828	29110	23221	32136	28625	46447	28332	40128	13809	24160	35172	38667	26546						16208	18644	8460	11230	20845	0.065	20717	14776	11773	1410	39880
0.097	20618	22861	13364	14372	14372	12156	27315	23841	32856	36807	28460	28575	31141	19573	23461	31485	32590	27075	26651	65337	28463	26261	25339	31231	30973	42131	28697	37818	13809	24231	33168	37798	28788						14997	16402	10897	14956	22960	0.097	19752	13134	11388	1667	43945
0.129	17536	24808	13887	13124	13124	12074	25269	22513	30184	45021	29227	27308	30540	20642	22329	28640	31944	26546	25729	64374	25617	25383	28857	31054	34715	36690	28784	40433	14030	23667	30413	37166	30222						12749	14010	12355	15604	22252	0.129	19749	11647	8024	2028	46787
0.161	14842	24559	14655	12083	12083	12100	23239	20846	27750	46558	29227	24908	29149	21947	21691	27440	30417	25911	24242	58382	24934	21741	31573	30374	36235	31146	28518	40039	13903	22991	27720	37661	30244						12749	11812	14673	15604	21096	0.162	18174	10352	8024	2578	47954
0.194	12720	23763	15469	12083	12083	12516	21094	15778	21881	44294	28678	22748	27628	25837	20335	25992	28576	23515	22885	47986	25228	16285	31573	27941	36314	25852	27866	42233	14016	22724	25159	39673	28904						10571	9850	16683	15185	20185	0.194	16712	9250	5977	3366	47698
0.226	12420	23502	16253	11343	11343	13039	20615	15778	18947	38928	26315	19863	25834	27151	19843	23833	24372	23515	22281	36604	26648	12123	32797	24712	34654	22995	26814	40784	13209	22896	23336	42487	26964						8445	8048	18074	13189	18045	0.226	15227	8277	6493	4387	46316
0.258	11718	24770	16901	10595	10595	14799	20735	13466	15504	32201	24164	16107	24379	31395	19643	20762	21357	20979	22246	27267	25145	10628	32758	21980	37950	21438	25226	38603	12603	22958	22323	44714	25381						8445	6479	18776	10716	18066	0.259	15227	7622	7078	5586	43666
0.29	10737	26053	17108	8952	8952	14634	20124	9678	15504	25912	22377	16107	23305	37158	20047	17937	18383	20254	22244	23653	25746	9743	33911	19581	34499	20728	22950	34166	12749	22248	22118	45425	24629						6104	5110	19050	9239	17935	0.291	14198	7270	8588	6936	36316
0.323	10887	26331	16686	8860	8860	15040	20805	8394	15111	21169	21214	13466	22145	41193	21734	15754	18383	17839	21580	20093	25536	8971	35444	20203	30604	20445	20153	30223	12376	20633	20878	44765	24424						4172	4738	19232	7040	14230	0.323	12927	7004	8588	8542	31198
0.355	10354	25549	16050	9764	9764	14143	22197	7367	16673	18285	20213	11739	20332	41193	23358	14709	16030	17157	21235	18339	21500	8093	35444	18597	29574	20104	17435	30223	11835	18625	19464	43535	24094						3296	4689	19437	5907	12750	0.356	11459	7353	9523	10614	25666
0.387	10519	25544	16099	10211	10211	13498	22632	6805	16517	16266	17386	11674	17852	41180	22747	14315	15694	17157	21089	20499	20520	8998	37385	18257	27709	19323	15431	25081	11250	16889	18428	42315	23172						3204	4514	18318	4895	11050	0.388	10052	7413	9916	13251	20352
0.419	9981	25544	17337	10530	10530	14245	23248	6708	16104	15555	16115	10492	15362	36107	23264	14427	16225	17487	22358	19623	19063	9546	38000	17914	26910	18203	14271	21363	11491	15708	18194	41173	20581						2882	3968	18415	3906	9651	0.42	9265	7698	10667	16280	16124
0.452	9870	26099	19186	9712	9712	15583	22756	7546	14443	15467	14783	10080	13596	36107	21907	14183	16507	17043	23392	18267	17242	10396	38657	18469	28380	17259	13521	17117	11424	14966	18751	40086	19135						2773	3194	18398	3735	7661	0.453	9152	8126	10746	19401	13511
0.484	9550	26477	20435	9712	9712	16131	21719	8087	14042	15575	10690	8521	12767	29024	20863	13398	15987	16190	23751	16415	14602	9892	37875	17820	27043	16782	12741	14762	11618	14537	19650	39269	17785						2773	2546	18215	3846	7206	0.485	9648	8426	9711	22423	12351
0.516	9754	25258	20401	9520	9520	16510	20786	8034	13185	15736	9668	8374	12597	24297	19690	12332	14569	15653	25736	16991	13829	9259	37875	16927	25008	16466	11989	12646	11332	14502	20264	38865	16903						2808	2263	17727	3846	6727	0.517	11512	8721	9520	25208	12062
0.548	10354	23535	19510	9822	9822	16510	20786	7189	13185	15916	9045	8374	12728	22326	18908	10931	14089	14545	24806	15586	13740	7636	35635	15790	25123	15869	11653	11110	10726	14950	20488	38501	16599						2869	2267	16825	3943	6056	0.55	12294	8208	7989	27420	12604
0.581	11087	20657	18706	10329	10329	15985	20631	6756	11167	15919	9960	8643	12949	22326	17839	10691	13873	15409	23839	15070	13496	7046	31210	14912	22710	15058	11883	10862	9951	15672	22016	37500	16682						2911	2510	15584	4127	4514	0.582	12553	7447	6190	28559	13613
0.613	11361	20671	18490	9897	9897	14967	20793	6979	9593	15485	10513	9087	13140	20803	16513	10825	13763	16087	24344	14827	14027	7085	29212	14912	20547	14513	12385	10053	9160	16152	21862	35644	16851						2761	2728	14041	4027	3961	0.614	12067	6597	5096	28373	14684
0.645	10468	21043	18664	9180	9180	14075	19163	7711	8480	14638	10717	9401	13238	19253	15196	11115	13725	16160	23904	17657	14802	7390	26463	14298	20739	14497	12828	10114	9180	15884	21680	33571	16930						2569	2839	12782	3827	3558	0.647	11514	5891	4937	27127	15272
0.678	10153	20852	18840	8565	8565	14678	16986	9703	8640	12853	9910	9936	13285	18776	13818	10808	14339	15380	23904	16654	15624	7742	25629	13745	19176	14807	13194	10912	8683	14733	21333	32268	16912						2571	2936	12022	3309	3352	0.679	10224	5876	4595	25335	14950
0.71	9385	18832	18872	8684	8684	15295	18048	10473	9503	12601	9910	9411	13377	18784	12686	10942	14592	14998	23110	15996	14963	9137	25924	12483	18227	15187	13562	11600	9208	13107	20672	32190	16852						2571	3222	11686	2625	3157	0.711	9121	5870	4500	23284	13824
0.742	9187	18456	18762	9296	9296	16797	17002	11006	9966	12624	11160	9026	13498	19225	11780	11077	14848	14644	23038	19019	15582	9630	26349	13076	19151	15686	13718	12075	9208	11752	20565	32912	16812						2893	3838	11431	2302	3121	0.744	8503	6005	4414	20929	12400
0.774	8811	18347	18366	9778	9778	17069	16358	11539	9522	12526	11694	8693	13454	18662	11648	11193	14977	14295	23179	17640	16261	10128	26825	14830	18617	15401	13245	11632	9051	11223	20094	33619	16907						3409	4283	10952	2226	3298	0.776	8014	6031	4339	18211	11086
0.807	8714	17789	17442	10214	10214	16975	17638	12118	10034	12047	12628	8685	13230	17625	11960	10518	14954	13569	21818	15978	16878	10567	24782	16270	18023	16100	12040	11632	9133	10866	19270	33908	17311						3795	5051	10240	2230	3639	0.809	7718	5847	4305	15345	9806
0.839	8758	17242	15987	10247	10247	17138	16223	13314	10745	11294	14349	9053	12239	16677	11955	10502	14854	12831	21347	14331	17189	10728	25185	16239	17786	16550	10508	11219	9413	10829	18121	34193	18121						3791	5607	9563	2128	3994	0.841	7058	6053	3849	12790	9066
0.871	8999	16445	14437	10245	10245	16782	15301	12651	11249	10615	14861	9841	11064	15603	11612	10505	14099	12523	20493	13655	15821	10912	26158	15525	16894	16754	9211	11669	9541	10498	18121	35341	19200						3721	5859	8996	2355	4038	0.873	6481	5586	3849	10979	8621
0.903	8770	15581	13415	9818	9818	16815	16388	11471	10709	10360	15471	9811	10088	14473	10888	10655	12906	12774	19579	12644	15608	11034	28588	13843	16894	17004	8432	11599	9628	10045	17558	37797	20175						3473	5869	9038	2204	4174	0.906	6481	5237	3432	10071	8414
0.936	8770	14380	14103	9947	9947	16675	16759	10281	10286	10764	16831	9463	9705	14741	9731	10794	11611	12891	18031	12644	15324	10413	30555	11799	17221	17518	8132	11469	8786	9865	16771	40949	19469						3234	5723	9257	2150	4372	0.938	5243	4999	3298	9895	8162
0.968	8516	13372	14404	9997	9997	16822	17137	9625	8902	11895	16191	9131	9987	14741	9387	10776	10789	13426	17943	11765	15012	9714	29941	11461	16908	18222	8146	11643	8783	10011	17199	43473	19369						2682	5452	9415	2354	4758	0.97	4947	4782	3236	10121	7663
1	9114	12645	14834	9939	9939	16788	16806	9663	8902	13134	14554	8744	10574	14744	9387	10409	10455	13493	17758	11317	14508	9007	30578	11702	16870	18884	8279	11241	9396	10111	18224	44438	18721						2230	5448	9328	2292	4953	1.003	4924	4663	3022	10503	7128
1.032	9363	12717	15168	9948	9948	17168	15767	10111	8608	14148	13156	8583	10996	15072	9438	9956	10859	13241	16748	10445	14139	8577	30649	11852	17288	19375	8402	11241	10412	9866	18865	44024	17837						2230	5029	9009	2243	5644	1.035	4913	4513	3022	10906	7016
1.065	9672	12983	15443	9540	9540	16542	15431	10461	9372	14655	12002	8269	11071	13843	9007	9872	11354	12837	16825	10156	13632	8335	29878	11865	16870	19754	8402	10268	10412	9396	17180	43029	17149						1862	4514	8625	1882	6642	1.067	4829	4651	2761	11103	6753
1.097	9280	13154	15845	9146	9146	16542	15325	10486	10540	14757	11603	8093	10924	13008	8881	10624	11456	12562	17176	10469	12912	7759	29125	11826	16182	20153	8102	9239	11097	8914	16125	41815	16826						1801	4019	8653	1505	7831	1.1	4547	5058	2766	10697	7512
1.129	9069	13076	16473	8741	8741	15699	15325	10637	10942	14783	11772	8145	10663	12911	10128	10907	10704	12176	16786	10700	11735	7688	28491	13239	15767	20637	7866	8130	10939	8905	15159	40087	16659						1910	3651	8431	1328	8786	1.132	4325	5679	2537	9423	8586
1.161	9232	13653	17252	7870	7870	16335	16005	11189	10736	14903	11786	8433	10272	11997	11036	11455	9947	12189	16148	10910	10684	7999	26889	13239	14721	21154	7866	7712	11080	8864	14780	37678	16459						2197	3427	8139	1310	8975	1.164	4412	6086	2577	7517	9951
1.194	9256	13481	18036	7658	7658	16136	16271	12061	10117	14973	11997	9179	9856	11231	11664	12138	8914	12197	14887	10909	10104	9442	27012	14560	13791	21588	8410	8098	11207	8714	16299	35156	16435						2604	3258	7899	1415	6977	1.197	4657	6346	2342	5640	11715
1.226	9477	13269	18697	7291	7291	17003	16271	12967	10107	14199	11997	9179	9763	11042	11828	13084	7748	12518	12618	11177	10367	10940	25849	14270	13268	21858	8694	8554	12012	8576	17032	33367	16936						2519	3300	7918	1499	6160	1.229	4825	6558	2421	4370	13674
1.258	9478	12694	19017	7310	7310	16530	17262	13989	9897	13895	13434	9328	10245	10950	12880	13769	6523	12885	11400	11216	11451	10532	26150	13391	13209	21961	9013	8832	12027	8541	17393	32603	17866						2519	3095	8203	1499	5418	1.261	4655	6747	2946	4203	15087
1.291	9653	11849	18704	7305	7305	15700	18122	14127	9917	13551	14303	9369	11081	11174	13336	14681	5461	13517	10336	11842	13090	10745	25434	12147	13640	21927	9155	8994	12062	8556	17194	32499	18621						2107	2916	8467	1376	5001	1.294	4587	6760	3755	4181	15133
1.323	10052	10809	17710	7312	7312	14595	19189	14589	10158	13385	15129	8296	11704	11497	13405	15099	4784	14292	9531	12985	14413	10543	25806	11301	14071	21720	8860	8883	11649	9217	16852	32599	18666						1982	2746	7898	1442	4846	1.326	4592	6641	4395	4194	12685
1.355	10032	10268	16476	7256	7256	14595	20291	15110	10384	13350	14281	7775	11726	11642	12835	14765	4798	15483	9531	13646	14818	11265	26212	11530	14959	21229	8364	8896	11231	9264	16322	32746	18006						2609	2578	7446	1572	4745	1.358	4597	6341	5016	4226	10311
1.387	9976	9993	15545	6833	6833	13511	23618	15250	10284	13236	14284	7017	11236	11358	11938	13767	5854	15483	9274	13905	14126	11375	26692	12085	15531	20830	7784	9386	10548	9098	17429	32986	17009						2614	2455	6877	1782	4677	1.391	4492	5928	5040	4276	8308
1.42	9851	9502	14572	6782	6782	13712	25531	14962	9698	12917	14256	7018	9495	10979	11701	12365	6472	16129	9472	13246	12984	11877	28253	12255	16093	19382	7343	9940	10548	7815	18309	33386	16070						3866	2445	6358	1893	4540	1.423	4321	5928	4864	4262	7103
1.452	9735	9101	13978	7053	7053	13168	30617	14515	8763	12497	13410	7048	9297	10055	12362	11116	6668	16584	9291	11927	12192	12552	26319	12364	16494	18069	7241	10794	9589	7766	18019	33968	16172						4737	2995	5920	1912	4395	1.455	4245	5195	4160	4168	6546
1.484	10738	9258	13619	7379	7379	12773	29971	14052	8769	12206	13221	7438	9435	10255	14113	10200	7489	16658	8972	11109	12198	13757	26000	12589	15698	17260	7406	10794	9134	7966	16770	34610	16466						4883	2897	5519	1847	4300	1.488	4098	4829	3766	4130	6408
1.516	11818	10133	13705	7718	7718	12622	29971	13526	8095	11708	11782	7307	9563	10333	14932	9444	7489	17862	8621	10826	12871	13401	26906	12561	14909	16995	7409	11236	8558	8153	16146	34983	17214						4833	2795	5169	1770	4287	1.52	4088	4512	3533	4259	6629
1.549	12258	11434	14534	7603	7603	11732	29561	13015	8530	11424	11387	6938	9552	10381	15207	8901	7365	18092	8963	10992	13761	14873	28682	14935	13627	16985	7625	11689	8173	8257	15477	34799	18095						3870	2765	4977	1672	4328	1.552	4394	4398	3533	4414	7100
1.581	12733	12088	16009	7561	7561	11527	27462	12765	9119	11211	11195	6230	9719	10619	15025	8579	7967	19564	9621	10064	14598	13531	29061	15520	13627	16839	8030	12054	7997	7942	15417	34171	18379						3032	2794	5425	1616	4375	1.585	4394	4521	3563	4291	8448
1.613	13026	11896	17600	7471	7471	10707	26495	12872	10450	11088	10388	6679	10456	10547	13974	8449	7589	20438	10069	9788	15131	14233	29451	17979	13975	16397	8388	11606	7488	7844	15478	33498	17660						2832	2799	5690	1780	4410	1.617	4365	4314	3901	3777	8686
1.645	13165	11289	18749	6950	6950	10670	24759	13199	11482	11173	10498	6123	11620	9940	12946	8437	7118	20128	9564	9331	15728	15940	26968	18777	13257	15894	8973	10038	7710	8389	15576	32871	16416						2214	2771	6017	1780	4452	1.649	4179	4369	4135	3123	8317
1.678	12932	10734	19173	6495	6495	10218	21752	13725	12231	11437	10192	6140	12473	9259	11670	8415	6733	21029	9417	8675	15722	15940	25020	21058	12872	15754	9075	8982	7375	9501	16152	31760	15517						2170	2771	6284	2168	4522	1.682	3899	4357	5098	2702	7609
1.71	13093	10289	18857	6495	6495	10078	19574	14712	12231	11560	9738	5984	12422	8987	11078	8272	6093	20989	9353	8036	14995	15980	23137	21058	12099	16157	9367	8562	8083	10821	16868	29590	15319						1973	3209	6459	2653	4663	1.714	3757	4410	5098	2652	6862
1.742	12393	10073	17972	6026	6026	9366	18064	16287	11465	11211	8546	5697	11667	9188	10359	8025	5876	20260	8332	7164	13908	13835	23101	21482	11490	16869	9381	8384	7584	11221	17646	26641	15504						1933	3671	6558	3187	4806	1.746	3759	4599	6515	2824	6200
1.774	11830	9622	16831	5876	5876	9052	17818	17986	11364	10433	7428	5923	11875	9399	10077	7819	5883	19590	8075	6591	12946	11298	23101	19559	11483	17547	9328	9509	8528	10769	17981	24157	15752						1960	4385	6536	3351	5027	1.779	3893	4852	8140	3038	5645
1.807	11411	9133	15608	6135	6135	9755	17768	18986	9774	9633	6710	5923	11398	9960	10117	7794	5711	17759	7590	6718	12262	9245	22300	16809	11515	18119	9328	9951	8724	10017	17684	23266	16152						1960	5060	6374	3298	4983	1.811	3851	4877	9413	3247	5262
1.839	11000	8571	14375	6775	6775	10894	17404	18801	10082	9153	5997	6119	10840	9876	10060	7985	6469	16965	7205	6741	12127	9245	20522	14662	10981	18760	9178	10809	8619	8983	15497	23771	16868						2144	5390	5960	3082	5124	1.843	3807	4751	10396	3473	5613
1.871	11560	8001	13287	7832	7832	11391	16762	17648	10722	8967	6405	6032	10020	9655	10060	8343	6919	16965	6918	7379	11578	8384	20578	13087	10458	19497	8915	10431	8101	9005	15286	24199	17646						2685	5260	5547	2944	4972	1.876	3716	4658	10991	3716	6091
1.904	10634	7715	12711	8463	8463	12080	17497	16121	9903	8845	7365	5731	9108	9536	10329	8825	7456	16674	6885	8098	10983	8182	21755	11935	10001	20000	9160	10520	7200	8206	15182	23245	17981						2674	4775	5296	2892	4972	1.908	3562	4702	10496	3998	6993
1.936	9781	7472	12946	8100	8100	11764	17106	14641	10203	8675	8142	5983	8602	9799	10255	9726	7625	15441	7477	8644	10546	8603	21755	11061	9865	19849	9785	10520	7240	7913	15075	21113	17684						3358	4215	5225	2467	5005	1.94	3423	4702	11052	4408	7995
1.968	9125	8238	13795	7462	7462	10668	16909	13225	10165	8524	8142	6206	9066	9799	9117	9988	6682	13806	7709	8579	10304	8923	21526	10580	9925	20698	9785	10072	7483	8125	14059	19219	15497						3585	3698	5283	2521	5122	1.973	3291	4722	10893	4962	8789
2	8779	9174	14624	7462	7462	9885	16820	11705	9716	8407	8462	6689	10071	9982	8678	9876	6430	12219	7962	8204	10085	8923	20822	10564	10147	19048	10537	8748	7543	8817	14490	18574	15286						3222	3463	5461	2603	5250	2.005	3418	4592	10527	5457	9167
2.033	8803	9586	15906	6864	6864	9964	16820	10124	9019	8191	8529	6863	11312	9752	8564	9218	6109	11381	8098	7815	9178	8385	19833	10466	9988	17086	10715	7835	7562	9739	15188	18723	15182						3222	3433	5758	2367	5160	2.037	3511	4414	10829	5584	9045
2.065	9550	9208	15935	6379	6379	10442	16205	8877	8310	7768	8318	6915	11763	9488	8672	8115	5814	10467	7918	7767	8608	7823	18646	10075	9931	13599	11032	7348	7562	9739	15689	18459	15075						2709	3456	6372	2365	5344	2.07	3420	4297	10033	5219	8473
2.097	9749	8358	16205	6636	6636	10442	15090	8378	7685	7267	8586	6521	12050	9335	8713	7011	5628	9930	7688	7545	8326	7888	18646	8542	9720	12407	10746	7410	7334	11263	15676	17318	15055						2432	3433	6473	1989	5050	2.102	3399	4554	10155	4549	9899
2.129	9652	7457	16981	6742	6742	10901	14761	8541	7196	6975	8543	6348	12050	9403	9408	6633	5570	9341	6888	7339	8389	7711	16316	8359	9434	11640	11319	7410	7315	11739	15430	16061	15275						2381	3360	6324	1971	4881	2.134	3437	4403	9006	3880	8650
2.162	9285	7054	17792	7389	7389	11049	14592	8737	7000	6998	7827	6230	12005	9186	9411	6516	5256	8922	6720	7042	8570	7711	15269	8697	9494	11219	12514	7410	7115	14529	14825	15734	15627						2467	3451	6037	1986	4519	2.167	3474	4186	7740	3405	7444
2.194	8879	7205	17913	7257	7257	10960	14674	8405	7585	7084	7427	6230	11562	8986	9179	6830	4676	8754	6721	6594	8632	7507	14069	9043	9624	11011	13445	7109	7239	16761	14061	16537	15750						2827	3386	5777	1863	4411	2.199	3736	4113	7231	3148	6455
2.226	8692	7602	17085	6803	6803	10374	15085	7691	8504	6852	6857	5783	10384	8606	8630	7660	4626	9181	6926	5998	8596	7832	14842	8272	9624	10938	13445	7193	7387	16761	13181	17739	15420						3162	3368	5619	1898	4348	2.231	3470	4374	6807	3110	5808
2.258	8895	7944	15636	6253	6253	10666	15650	7272	9050	6235	6778	5301	9439	7897	7885	8004	3966	10083	6857	5556	8926	7559	15127	8272	9470	11015	13528	7071	7378	16463	12451	18438	14807						3309	3312	5518	1893	4304	2.264	3470	5320	6208	3348	5608
2.291	8895	8248	14426	5956	5956	10030	16000	7543	8747	5626	6574	5475	9698	7671	8141	9745	3530	11093	6859	5504	9120	7011	16371	7696	9225	11261	13706	6926	7351	15198	12887	18265	14234						3449	3144	5653	1880	4068	2.296	3784	5786	4952	3912	5876
2.323	9237	8702	13661	5580	5580	10670	15635	8214	7884	5774	6574	5739	10216	8103	8061	10145	3325	10866	6767	6068	9133	7011	15789	7736	8804	11587	14226	6566	7035	11403	13231	17469	13793						3170	2886	5368	1852	3941	2.329	3998	5942	4296	4740	6400
2.355	9356	9233	13369	5889	5889	11243	14594	8733	7239	6184	6484	5968	10121	8103	8307	10145	3219	10858	6917	6824	8766	5839	15437	8021	8422	11798	14877	6380	7100	10074	13237	16578	13366						3170	2670	5139	1708	3937	2.361	4330	5777	3517	5619	6543
2.387	9220	9424	13430	5855	5855	11138	13733	8881	7293	6758	6464	5753	10205	8387	8372	12077	2797	10135	7214	7258	8085	5771	16223	7832	8197	11724	15673	6188	7100	9131	12740	15975	12984						2878	2563	5050	1629	4352	2.393	5032	5462	3185	6300	6607
2.42	9083	8987	13765	6410	6410	10560	14078	8753	7803	6982	6121	5419	9895	8968	7989	11761	3286	9107	7413	7133	7282	5896	15493	7470	8139	11377	15890	6125	6727	9637	12091	15735	12926						2892	2642	5023	1480	5159	2.426	4996	4789	3185	6677	6500
2.452	9027	8200	14237	6298	6298	9633	16897	8386	8813	6673	6251	4938	9895	8736	7368	11131	4013	8262	7250	6793	6496	6544	15919	7634	8420	10969	16016	6291	6428	10359	11328	15723	13334						3003	2780	4930	1327	5456	2.458	4844	4531	3091	6900	6616
2.484	9443	7683	15017	5902	5902	10101	18718	7723	8697	6107	6303	5319	9121	8156	6980	10783	4514	7831	6852	6373	5847	6215	15182	8243	8345	10744	15884	6215	6031	9662	11054	15799	13873						3417	2884	4764	1272	5487	2.49	4889	4386	3317	7266	7071
2.517	9709	7747	14768	5672	5672	9583	19652	6941	8134	5859	6922	5319	8652	7701	7000	10172	4499	7765	6575	5820	5908	5886	13659	8243	8387	10731	15750	6273	6224	9348	10763	15875	13170						4503	2944	4791	1359	5466	2.523	4297	4359	3462	7902	7572
2.549	9803	8132	13803	6267	6267	10582	19173	6488	7502	5828	7126	5829	7333	7111	7042	10044	4165	7925	7241	5584	6172	5708	13611	8558	8837	10781	15854	6084	7154	7758	10763	15829	12850						5589	2968	4873	1525	4648	2.555	3738	4323	3575	8558	7786
2.581	10202	8395	12535	7347	7347	11328	17687	6657	7038	5955	7126	5846	7333	7084	7041	8917	3933	8187	7693	5506	6734	5923	13012	8008	8875	10582	15796	5942	7708	7446	10376	15525	12338						5589	2927	5115	1525	4316	2.587	3376	4483	3575	8783	7717
2.613	11004	8400	11570	7347	7347	10480	15972	7294	6723	6406	6941	5846	7556	6923	7169	8862	3952	8410	7955	5621	7129	6031	13035	7299	8626	10030	15601	5942	8027	6836	10974	14993	11863						5949	2794	5409	1608	3903	2.62	3254	4701	3592	8356	8015
2.646	11580	8338	11182	7485	7485	9880	14530	8038	6492	6337	6677	5603	6596	6805	7392	8396	4003	8431	7927	5848	6976	6230	12415	6455	8563	9392	15036	5940	8168	6594	11323	14499	11347						5479	2673	5616	1474	3334	2.652	3242	5054	3448	7505	8092
2.678	11448	8421	11210	7489	7489	9880	13471	8738	6411	6257	6068	5462	6901	6805	7713	6645	3873	8204	7516	5848	6367	5810	11389	6616	8360	8948	14527	5992	8096	6323	11702	14316	10739						5582	2668	5630	1475	3209	2.684	3205	5555	3429	6657	7997
2.71	10604	8676	11462	6857	6857	9653	13809	9502	6671	6331	5802	5719	6935	6650	7899	6028	3405	7883	7055	6091	5793	5755	10994	6924	8294	8767	14721	5707	7894	6017	11731	14425	10337						4538	2754	5439	1590	3279	2.717	3498	6407	3372	5993	7804
2.742	10093	8993	12011	6098	6098	9379	13281	10411	7454	6498	5444	5497	6935	6390	7948	5714	3425	7705	7052	6525	5702	5799	10365	7265	8495	8691	14635	5496	7894	6045	11713	14525	10504						3614	2827	5166	1955	3358	2.749	4019	6596	3386	5360	7687
2.775	10105	9224	12904	5917	5917	9255	12588	11336	8899	6498	5598	5436	7562	7169	8088	5511	3691	7788	6614	6282	6148	6196	10333	6822	8290	8525	15067	5225	8049	6045	10973	14390	11129						3219	2814	4850	2334	3437	2.781	4530	6377	3437	4630	7746
2.807	10261	9246	12477	6283	6283	8135	11774	12024	10275	6142	5718	5230	8099	7771	8351	5468	3866	8059	6292	6010	6876	6890	10659	6822	8104	8235	15287	4944	7977	6109	10527	14135	11638						3105	2734	5028	2623	3379	2.814	4471	5880	3455	4029	7942
2.839	9824	9040	12525	6424	6424	8135	11335	12278	11354	6337	5456	4768	8260	8111	8437	5141	3766	8334	6761	5925	7609	6955	11470	6749	8210	7997	14872	4983	8069	5897	10622	14047	11573						2908	2711	5302	2725	3156	2.846	4282	5366	3543	3950	8222
2.871	9692	8743	11997	6751	6751	7587	11801	12013	11908	6289	5502	4528	8246	8252	8115	5013	3525	8444	6888	5917	8203	6638	10893	7044	8210	8001	14591	4983	7936	5552	11030	14199	11030						2684	2622	5471	2547	3177	2.878	4001	4997	3522	4443	8299
2.904	10082	8522	11132	6751	6751	7634	13082	11251	11926	6222	5546	4484	8217	7955	7623	5352	3345	8343	6980	5980	8631	6308	11506	7640	7898	8199	14591	5101	8160	5316	10917	14308	10407						2651	2534	5476	2263	3033	2.911	3766	4888	3413	5054	8512
2.936	11026	8390	10236	6893	6893	7890	14377	10120	11424	6191	5484	4448	8315	7952	7446	5782	3247	8161	6932	5910	8936	5800	11638	8098	7804	8291	14245	5329	8768	5316	10862	14016	9936						2469	2449	5408	1920	3169	2.943	3862	4884	3365	5258	8919
2.968	11826	8216	9355	6563	6563	8652	14856	8838	10384	6214	5455	4362	8694	7952	7702	5808	3164	8121	7235	5711	9203	5320	11704	7739	7205	8026	14348	5204	9321	5214	10701	13259	9645						2406	2371	5331	1873	3144	2.975	4075	4967	3222	4991	9366
3	11398	7955	8445	6133	6133	9212	14346	7639	8962	6046	5186	4394	8921	7488	7969	5680	3133	8303	7127	5553	9466	5705	12253	8239	7011	7500	14101	4927	9100	5426	10675	12302	9623						2366	2310	6159	1920	3144	3.008	4405	5216	3128	4649	9870
3.033	10795	7778	7676	6168	6168	9828	13256	6672	7621	5713	5102	4440	9778	6772	7811	4887	3252	8521	7256	5545	9632	5876	11275	8390	7791	7063	14157	4787	9170	5382	10801	11465	10454						2371	2292	5679	1994	3097	3.04	4591	5961	3200	4641	10693
3.065	10320	7812	7285	6240	6240	10345	12006	5999	7419	5645	4793	4576	10508	5977	7317	4887	3599	8510	7712	5702	9469	5424	11265	8600	7937	6918	13674	4993	8509	5938	11378	10919	11238						2324	2344	5008	1909	3014	3.072	4801	6555	3213	5065	12103
3.097	10229	7940	7225	6367	6367	10616	10784	5675	7124	5294	4981	4543	10503	5713	6964	4231	3780	7961	7825	6259	9276	6006	9947	8656	7783	6930	13545	4993	8570	6460	11254	10735	11799						2400	2519	4498	1751	2834	3.105	4709	7047	3213	5806	14087
3.13	10010	7892	7228	6920	6920	10424	9843	5747	7221	4879	4670	4165	9655	5779	7032	4008	3840	7686	7656	6262	8910	6105	8913	8392	7456	6840	13490	5121	8593	6131	10975	10993	11715						2400	2600	4350	1619	2785	3.137	4554	7335	3204	6718	15393
3.162	10050	7521	7287	6999	6999	9478	9634	6123	7352	4879	4739	3919	8702	5931	7348	3803	3838	7609	7517	6134	8422	6043	8847	7941	7514	6493	13072	5129	8467	6138	10622	11658	11083						2544	2605	4444	1549	2782	3.169	4165	7444	3340	7668	15393
3.194	10111	6989	7473	6999	6999	8899	10379	6482	7458	4316	4977	3393	8553	6355	7588	4318	3825	7527	7192	6062	7924	5795	8544	7478	7390	6247	12801	4794	8228	5618	10293	12401	10470						2511	2591	4530	1586	2752	3.202	3566	6869	3388	8555	17468
3.226	10202	5979	7963	6738	6738	8806	11606	6521	7660	4290	5423	3334	9274	5973	7628	5333	3750	7227	7155	6359	7617	5295	9278	7402	7364	6230	12846	4933	7889	5937	9735	12698	10317						2275	2721	4504	1586	2727	3.234	3457	6877	3411	9477	19083
3.259	9820	5978	8363	6878	6878	8553	12406	6286	7363	4653	5612	3367	10020	5824	7511	5637	3580	6854	7484	6609	7669	5830	10088	7142	7325	6381	13588	5178	7703	5760	9949	12230	10499						2243	3081	4512	1635	2641	3.266	3494	6877	3269	10764	19909
3.291	9881	6529	8338	6501	6501	9052	12235	6172	8019	4599	5635	3404	10032	5950	7236	5369	3406	6738	7701	6840	7951	6366	10666	7189	7338	6578	13716	5419	7564	5574	10058	11245	10522						2016	3527	4523	1592	2572	3.299	3435	6739	3502	12652	20111
3.323	10058	7513	8023	6691	6691	9621	11345	6469	8256	4898	5708	3540	9418	6092	6774	5185	3339	6925	7629	6924	8057	6721	10857	7422	7373	6757	14287	5358	7799	5767	9777	10454	10135						2025	4013	4561	1468	2664	3.331	3352	6405	3670	14886	20180
3.355	10122	7231	7800	6810	6810	9227	10404	7034	8023	4886	5847	3586	8810	6073	6219	5185	3445	7066	7316	7197	7723	6696	9830	7422	7552	6880	14256	5369	7837	5831	9468	10482	9650						2125	3893	4548	1362	2768	3.363	3140	5547	3655	16753	20283
3.388	9810	8012	7825	6622	6622	7714	9842	7499	7625	5107	5849	3590	8520	5960	5810	4640	3271	6849	7072	7013	7128	6435	9606	8177	7639	6888	14684	5257	7837	5794	9241	11342	9643						2400	3520	4500	1276	2920	3.396	2962	5361	3492	17577	16674
3.42	9053	8012	7945	6558	6558	7327	9657	7698	7357	5272	5750	3682	8385	5328	5725	4278	3027	6363	7072	6627	6658	6364	10551	8542	7606	6747	14527	5237	7852	5433	9610	12410	10318						2496	3165	4482	1227	2920	3.428	2943	5241	3353	17232	15892
3.452	8992	7688	7998	6524	6524	7130	9692	7712	7173	5248	4887	3610	8288	5268	5937	3938	2915	5960	7131	6265	6464	5925	11739	8349	7185	6529	14133	5352	7301	5189	10054	12986	11198						2422	2955	4481	1175	3060	3.46	2818	5110	3240	16241	14285
3.484	9446	7554	7998	6942	6942	7349	9875	7953	7181	4861	4581	3362	8436	5133	6148	4140	2961	5845	7220	5869	6441	5650	12280	7605	6704	6373	12854	5339	6976	4932	9932	12921	11510						2504	2825	4467	1121	3069	3.493	2778	4935	3202	15432	12434
3.517	9946	7429	7908	7097	7097	8227	10150	8185	6208	4175	4461	2964	8972	4825	6447	4528	2890	5945	7154	5746	6550	5474	11492	6658	6279	6346	12854	5365	6591	5160	9874	12683	10980						2621	2696	4364	1108	3030	3.525	2993	4833	3277	15359	11040
3.549	9872	7257	8085	7252	7252	8284	10317	8366	5338	3942	4540	2552	9603	4553	6763	4837	2963	6086	7107	5879	6909	5098	9991	6339	6197	6371	12022	5365	6335	5461	9186	12773	10146						2682	2697	4300	1134	2930	3.557	2962	4957	3547	15883	10141
3.581	9005	7834	8114	6949	6949	8560	10089	8445	5127	4202	5304	2315	9868	4290	6964	4744	3046	6166	7126	5779	7475	5755	9353	6604	6113	6343	12502	5339	6140	5685	9154	13129	10202						2702	2689	4363	1141	2967	3.59	2962	5173	3687	16278	9227
3.614	8153	8146	8054	6733	6733	8440	9390	8295	5590	4202	5965	2365	9706	4179	6867	4763	3176	6139	7177	6040	7913	5985	8467	7058	6252	6323	13095	5368	6232	5872	9724	13179	10727						2719	2720	4500	1187	2967	3.622	2924	5366	3817	15838	7075
3.646	7720	9169	8085	6954	6954	9062	8528	7802	6182	4661	5809	3163	9518	4200	6380	4738	3282	5990	7083	6307	7911	5874	8467	7992	5905	6528	13431	5546	6630	5912	10206	12481	11146						2876	2725	4574	1090	3162	3.654	2778	5478	3846	14449	6259
3.678	7671	10345	8353	6858	6858	9076	8011	7079	6182	4814	5333	3594	9662	4243	5378	4999	3325	5772	6865	6448	7534	5994	8471	8678	5780	7047	12969	5345	6856	5750	9601	11214	10942						2876	2733	4526	1053	3214	3.687	2855	5851	3754	12563	5860
3.71	7679	9108	8814	6572	6572	9325	8082	6480	6073	4548	5333	3987	10034	4394	4916	5063	2999	5604	6707	6222	7097	5880	8687	10032	5885	7644	12562	4737	6856	5352	9413	9959	10221						3150	2837	4683	1083	3098	3.719	2807	6313	3643	10871	5806
3.743	7699	9921	9204	6979	6979	8809	8474	6286	5708	4222	4556	4192	10229	4440	4956	4939	2736	5519	6742	6309	6781	6200	8451	9572	6865	7510	12940	4232	6875	4941	9402	9096	9579						3407	3031	4632	1131	3047	3.751	2890	6671	3684	9220	5853
3.775	7573	8905	9206	6990	6990	8191	8646	6456	5167	4067	4413	4036	9632	4324	5410	4621	2691	5393	7304	6572	6544	6277	8854	8846	7636	7500	12783	4430	6713	5233	9776	8557	9466						3355	3199	4577	1157	3197	3.784	2977	6811	3725	7983	5888
3.807	7295	8905	8723	7509	7509	7819	8307	6719	4713	4230	4222	3976	9112	4198	6029	4739	2911	5098	7303	6894	6332	5790	9220	8390	8130	7405	12999	4354	6563	5547	10193	8209	9837						3583	3248	4501	1153	3359	3.816	3262	6752	3725	7073	5984
3.839	7050	7991	8004	7361	7361	7538	7685	6869	4450	4114	4341	4067	8908	4190	6279	4715	3299	4749	7238	7060	6177	5790	10026	8023	7988	7358	13075	5013	6252	5840	10250	8207	10295						3557	3175	4457	1119	3359	3.849	4212	6342	3931	6387	6248
3.872	7004	7503	7508	6646	6646	7455	7270	6917	4383	4355	4506	4265	9263	4230	6443	4681	3812	4612	7158	6965	6041	5376	11039	7575	7928	7246	12810	5003	6000	6098	9678	8741	10473						3370	3146	4516	1090	3330	3.881	4595	6025	4264	5865	6405
3.904	7182	6628	7437	5937	5937	7497	7361	6998	4544	4578	4506	4501	9905	4189	6529	4813	4268	4867	7168	6595	5758	5561	11140	7575	7923	7013	12732	4896	5907	6363	8893	9544	10260						3370	3269	4671	1053	3300	3.913	4767	5857	4383	5572	7199
3.936	7449	6530	7579	5408	5408	7374	7848	7158	4481	4827	4901	4584	10249	4135	6664	4910	4578	5295	7118	6199	5280	6129	10279	7547	7073	6908	13314	4774	6025	6135	8272	10000	9847						3255	3484	4838	1004	3661	3.946	5445	5693	4309	5594	7954
3.968	7601	6748	7628	5540	5540	7663	8368	7287	4561	4720	5294	4592	9926	4275	6229	4856	4701	5573	6739	5862	4843	6990	9407	7409	6451	7184	14173	4871	6042	5879	8148	9858	9563						3242	3645	5137	963	3762	3.978	5707	5357	4309	5809	8426
4.001	7530	7211	7464	5892	5892	8071	8628	7237	4786	4853	5532	4589	9146	4777	5892	4859	4552	5598	6629	5780	4754	6990	9065	7210	5758	7660	14907	4871	6013	5706	8925	9552	9597						3275	3563	5354	960	3931	4.01	5911	5257	3986	5885	8371
4.033	7326	7006	7234	6002	6002	8283	8582	7028	5105	4704	5300	4545	8570	4817	5941	4849	4481	5518	6741	5840	5018	7667	8079	7048	5386	7859	14907	5198	5959	6177	9435	9573	9791						3266	3533	5502	1000	3931	4.043	6184	5360	3989	5627	7715
4.065	6782	7586	7166	6305	6305	8129	8370	7251	5435	4560	5237	4413	8903	4584	6540	4728	4167	5479	6812	5998	5285	7747	7297	6821	5615	7616	15561	5214	5959	6177	10090	9760	10340						3413	3476	5475	1037	3922	4.075	6229	5654	4184	5200	6686
4.097	6690	7683	7367	5749	5749	8129	8159	7493	5652	4444	4801	4188	9550	4239	6875	4477	3902	5449	6812	5963	5211	8129	7413	7355	6002	7284	15864	5208	6058	6985	10409	9572	9953						3691	3449	5256	1007	3791	4.107	6427	5934	4682	4951	5718
4.13	6492	6600	7771	6123	6123	7826	8072	7614	5472	4419	4966	4062	10326	4097	6755	4329	3634	5294	6906	5933	4811	8617	8291	8337	6281	7227	15550	4986	6253	7708	9616	8980	9473						3640	3502	4993	906	3665	4.14	7156	5966	4682	5062	4765
4.162	6090	5321	8169	6254	6254	7304	8175	7527	5193	4435	4852	3890	10798	4276	6211	3977	3792	4971	6347	6028	4421	8617	8869	8393	6476	7326	14695	4826	6035	7361	9483	8638	9069						3705	3664	4861	816	3626	4.172	7554	5907	5268	5509	4758
4.194	5717	3637	8343	6337	6337	7858	8399	7474	4970	4690	4912	3759	10820	4547	5647	4161	3792	4619	6036	5818	4359	9416	9812	9051	6476	7201	13996	4594	5922	7358	9636	9019	8762						3604	3921	5015	856	3814	4.204	7604	5945	5635	6246	4933
4.227	5783	3637	8230	6226	6226	7869	8492	7735	5010	4862	4254	3595	10504	4592	5817	4341	4130	4486	5836	5518	4607	10330	9286	8726	6594	6809	13766	4594	5828	7002	9805	9757	8648						3805	4213	5035	901	4514	4.237	7286	6208	6660	7291	5059
4.259	6383	3165	8052	6082	6082	8074	8229	8245	5273	4858	3459	3334	10050	4368	5613	5321	4943	4749	5782	5349	4852	10498	8480	8871	7767	6559	12427	4247	5694	6775	9805	10119	8928						3685	4506	4983	966	5440	4.269	7286	6608	7296	8600	5074
4.291	6828	3543	8003	5857	5857	8074	7739	8641	6061	4217	3459	3012	9661	4162	5956	5850	5321	5367	6125	5002	4822	10533	7912	8342	8104	6799	11317	4195	5900	6519	8777	9895	9598						4099	4859	4875	990	6246	4.301	6530	6627	7164	9964	5077
4.323	7343	3642	8128	5986	5986	8089	7469	9803	6152	4217	3186	2802	9493	4246	6658	5626	5483	6031	6481	5216	4576	10533	8016	7591	8479	7259	10805	4057	6466	6336	7840	9488	10231						4808	5385	4797	966	6854	4.334	5757	6735	7067	11028	5167
4.356	7513	3983	8256	6153	6153	7949	7678	9483	6261	3675	3400	2892	9118	4548	7081	4776	6162	6357	6752	5391	4903	10892	7684	7506	9338	7756	10055	4000	6786	6505	7094	9261	10272						4493	6068	4797	961	6703	4.366	5367	6989	6662	11430	5327
4.388	7558	4138	8231	6722	6722	7826	8096	9142	6517	3614	3762	3172	9599	4738	6862	4776	5988	6180	7260	5444	5013	11929	7271	7213	9482	7820	10014	3839	6559	6935	7145	9173	9571						4626	6657	4762	919	6279	4.398	5648	7375	6145	10985	5517
4.42	7630	3823	8048	6722	6722	7590	8259	9081	6698	3688	3909	3462	10111	4544	6963	4602	5731	5693	7328	5835	5117	11826	6692	7728	9313	7581	10218	3861	6538	6453	7822	9100	8574						4673	6865	5127	960	6052	4.431	6336	7769	5852	9834	5460
4.452	7376	3776	8253	6564	6564	7570	8059	10496	6392	3889	3790	3478	10405	4195	7405	5048	5792	5266	7096	5835	5105	11493	7109	7728	8910	7390	9943	4060	6392	6658	7750	9150	7965						4673	6676	5115	960	5475	4.463	6836	8259	5744	8406	5295
4.485	7589	3914	8640	6584	6584	7975	7744	11114	6207	3753	3875	3270	10416	4037	7563	5660	5313	5138	6627	5915	5064	11493	6868	7906	8064	7393	10228	4419	6033	6669	7779	9428	8090						4745	6536	5176	1022	4982	4.495	7707	8341	5587	7117	5153
4.517	7691	3615	8942	6530	6530	7975	7475	11351	6314	3895	3748	3126	10218	4091	7599	5916	4818	5276	6165	6007	5085	10277	7081	7955	7381	7431	10228	4858	6035	6918	7741	9739	8702						4970	6648	5374	1012	4982	4.528	8665	8446	5440	6106	5157
4.549	7844	3573	8911	6313	6313	8457	7182	10946	6726	4040	3668	3211	9931	4098	7415	5916	4387	5500	5843	5589	5085	9393	7268	8587	6533	7270	10179	5049	6317	6933	8075	9773	9227						5366	6777	5688	1019	4656	4.56	8665	8642	5026	5255	5317
4.581	8041	3871	8554	6187	6187	8407	6877	10177	7008	4288	3626	3343	9592	3919	7415	5789	4296	5660	5498	5074	4945	8494	7341	8525	6303	6867	10876	4602	6244	6930	8633	9531	9286						5662	6734	6045	987	4435	4.592	8974	8895	5014	4461	5526
4.614	9563	3871	7634	6137	6137	7790	6791	9403	6316	3975	3194	3393	9240	4215	7334	5504	4473	5727	5272	4858	4760	9174	7672	8687	6274	6407	9969	4255	6144	6876	7870	9319	9156						6637	6449	6399	966	4466	4.625	8897	9361	5197	3778	5694
4.646	8850	4038	7273	6646	6646	7268	7045	9403	6099	4183	2875	3391	9157	4102	7661	4876	4955	5774	5178	4929	4740	8681	7924	8390	6286	6143	9058	3820	5932	6764	7861	9346	9011						7565	6090	6733	933	4289	4.657	8766	9518	5494	3319	5839
4.678	7697	3917	7224	7127	7127	7060	7398	9842	6058	4008	2961	3456	9286	4505	7548	4728	5671	5909	5405	5252	4883	9203	7377	8179	6574	6207	8736	3820	5809	6838	7799	9526	8984						7520	5941	6831	971	4352	4.689	8995	9520	5586	3085	5814
4.71	6542	4047	7296	7127	7127	7449	7535	10561	6218	3874	3023	3689	9498	4512	7690	4391	5671	6186	5634	5454	4930	10342	6568	8299	6929	6552	9063	3679	5809	6715	7965	9715	8881						8684	6257	6993	998	4432	4.722	9214	9464	5916	2983	5698
4.743	5711	4186	7251	7074	7074	7489	7466	11193	6362	3874	3279	3977	9740	4490	7996	4750	6603	6556	5849	5486	4714	11067	6766	8076	6946	7076	9185	3587	5784	6599	8108	9942	8579						10584	6817	6930	959	4910	4.754	9267	9449	5789	2944	5549
4.775	5247	4829	7039	7182	7182	7988	7478	11618	6347	3892	3134	4057	10012	4944	8346	5600	7655	6866	5799	4942	4387	11045	6944	8195	7128	7734	9234	3945	6177	6509	7555	10279	8313						12869	7285	6726	998	5266	4.786	8799	10052	6467	2954	5648
4.807	4866	5452	7083	6663	6663	8210	7720	11500	6519	4121	2641	3798	10242	4889	8785	5600	7258	6937	5886	5097	4212	10927	7259	8075	7209	8494	8357	4268	6158	6398	6796	10639	8373						13012	7397	6623	1015	5308	4.819	8121	9946	6394	2995	6279
4.84	4870	5096	6537	6996	6996	8135	8025	11367	6581	4466	3228	3506	10234	4723	8833	5854	7041	6644	5832	5101	4230	11774	7767	8996	6490	9195	8357	4616	6082	6363	6600	10898	8664						15419	7243	6814	1034	5595	4.851	7396	9684	7188	3028	7321
4.872	5176	4966	6134	7529	7529	7954	8147	10864	6788	4263	3856	3443	9850	4408	9545	5276	5610	6004	5505	4714	4255	13079	7605	10359	6425	9604	7878	4728	6074	6363	7681	11146	8804						17685	7119	7282	1053	5810	4.883	6995	9383	7746	3074	8221
4.904	5580	4759	6004	7178	7178	7801	7990	9555	6962	4263	4076	3645	9221	4358	9545	4653	5039	5229	5305	4387	4180	14304	7265	11850	6470	9676	7840	4503	6154	6273	9118	11611	8646						16943	7157	8944	1024	6242	4.916	6313	9150	8154	3227	9595
4.936	5206	4759	6072	6612	6612	7730	7593	9231	7113	3855	3655	3883	8702	4358		4730	4544	4665	5214	4212	4138	15152	7142	12639	6521	10160	7584	4555	6384	6148	11068	12256	8448						17083	7149	9666	1022	7037	4.948	6313	9018	8791	3522	9057
4.969	5308	4347	6195	6021	6021	7795	7000	9294	6900	3716	3579	3968	8565	4785		4710	3951	4549	5378	4230	4305	16740	7078	12488	6811	9962	7562	4797	6513	6163	12099	12652	8415						16706	7074	10580	1022	7486	4.98	5923	8823	9265	3803	8002
5.001	5362	3787	6284	6021	6021	7957	6310	9846	7159	3659	3021	3944	8468	5111		4619	3845	4808	5552	4302	4880	16713	7261	12319	7036	9901	7445	5267	6419	6584	11952	12369	8367						16706	6796	11909	1062	7486	5.013	5515	8577	8839	3840	6909
5.033	5369	4051	6480	6246	6246	8208	5791	10078	7296	3874	3045	3994	8692	4935		4596	3887	5125	5759	4323	4986	15727	7453	11837	6676	9747	7920	5548	6419	6740	11066	11455	8036						16844	6569	13517	1121	7276	5.045	5434	8357	8454	3591	6076
5.065	5309	3994	6849	6959	6959	8355	5770	10261	6996	4167	3153	3968	8740	4533		4533	3887	5234	5926	4395	4855	13395	7441	11817	6973	9445	9192	5395	6235	6699	8944	10406	7547						17373	6681	14890	1174	7354	5.077	5556	8175	8408	3282	5634
5.098	5135	3994	7288	7406	7406	8429	6294	9321	6345	4242	3309	3830	8622	4259		4590	4063	5133	6343	5070		13264	7367	10731	7135	9306	9192	4852	6257	6140	8038	9700	7137						17279	7210	15482	1159	7582	5.11	5898	8542	7822	3168	5631
5.13	4963	4260	7801	7430	7430	8617	6973	9232	6070	4493	3045	3583	8448	4450		5188	3799	4999	6432	5321		10588	7489	10705	6884	9642	10615	4852	6532	6140	7582	9492	7199						17752	8069	15065	1159	8661	5.142	6312	8252	7437	3275	6012
5.162	4663	4604	8225	7376	7376	8909	7281	9463	6231	4495	2731	3390	8277	4730		5276	3489	4953	6265	5508		9328	7575	10564	6457	10322	11154	4727	6723	5959	7462	9735	7379						17601	9074	14158	1083	8661	5.174	6580	8031	7044	3440	6270
5.194	4272	4633	8321	7115	7115	9004	7046	10142	6469	4495	3021	3365	8342	4935		5353	3191	4959	6767	5639		8437	6699	11266	6166	10846	11453	4682	6621	6123	7383	10456	7331						17073	10530	12438	999	10501	5.207	7172	8090	6692	3541	6873
5.227	3945	4611	8300	6464	6464	8056	6555	11674	6462	4384	3655	3410	7973	5076		5729	3162	4919	6704	5640		8221	6699	12205	6291	10808	10978	4847	6691	6420	7201	11762	7152						17073	12234	10681	998	11303	5.239	7739	8475	6650	3599	7247
5.259	3825	4321	7597	6128	6128	7529	6166	12532	6403	4308	4105	3486	7611	5150		5384	3676	4806	6734	5686		8221	5087	12435	6825	10232	9977	4988	6917	6520	7273	13595	7187						17397	14030	9434	993	13380	5.271	7771	9362	7372	3660	7336
5.291	4019	3967	6816	6260	6260	7408	5958	12645	6284	4185			7662	5060		5972	3837	4682	6804	5479		7894	4535	12174	6804	9500	9097	5346	7036	6105	7033	15527	7556						19256	15629	8888	1075	14621	5.304	7690	9607	8072	3704	7306
5.323	4245	3733	6340	6260	6260	7749	5810	12735	6456	4135			8274	4568		6039	4251	4608	6635	5479		7964	4765	12326	6561	9060	8581	5377	6985	6105	6554	16868	8040						19948	16738	8866	1100	14125	5.336	7284	9491	8520	3698	7409
5.356	4391	3869	6293	6694	6694	8213	5714	11912	6977	4130			9046	3911		6173	4256	4689	6812	4737		6776	5885	11974	6615	9141	8216	5377	6715	5907	6087	17030	8355						20896	17219	9056	1100	13306	5.368	6758	9211	8520	3644	7735
5.388	4528	3531	6486	7208	7208	8437	5797	11912	6955	4016			9326	3644		6165	4341	4572	7343	4576		5856	5885	12309	6653	9574	8230	4877	6715	6144	6155	15929	8393						19993	17126	9672	998	12350	5.401	6383	9257	8131	3544	8116
5.42	4801	3337	6425	7567	7567	8365	6050	11220	6833	3533			8890	3954		6093	4403	4500	8070	4724		6426	6450	11544	6710	9919	8791	4723	6930	6428	6296	14146	8208						17866	16497	9970	965	12462	5.433	6263	8764	7701	3389	7403
5.453	5086	3101	6488	7265	7265	8209	6240	10638	6995	3106			8412	4848		6370	4550	4535	8070	4800		7155	6355	11261	6327	9861	8661	4607	6933	6317	6840	12616	7932						16785	16020	10403	1044	12657	5.466	6568	8179	7862	3234	7321
5.485	5144	2959	6495	7193	7193	8178	6170	10290	7124	2959			8157	4848		6455	5456	4649	8591	4651		7206	6237	10110	6278	9544	8967	5013	6918	6326	7097	12018	7720						13547	15587	10931	1126	13165	5.498	7296	7718	8064	3197	6899
5.517	4009	2934	6415	7873	7873	8316	5946	10534	7036	2887			8351	5002		6455	5704	4713	8398	4303		6585	5956	9262	6278	9330	7877	5589	6669	6035	6761	12315	7703						11510	14870	11516	1304	13542	5.53	8443	7690	8064	3323	6393
5.549	4009	2848	6165	7825	7825	8242	5843	11226	7124	3313			8596	4727		5936	6436	4662	7935	4231		6670	5956	8377	6035	9533	8397	5701	6380	6033	6357	12921	7958						10168	13698	12157	1362	13786	5.563	9571	8793	8268	3506	6074
5.582	3747	2864	5783	7754	7754	8090	5973	12172	6781	3694			8558	4350		5339	6022	4622	7586	4876		6340	5856	8167	6400	9813	8908	5960	6453	6392	6119	13293	8484						10294	12299	12827	1437	13786	5.595	8773	9448	8010	3618	6037
5.614	3030	3072	5312	7754	7754	8051	6125	12410	6914	3694			8558	4428		5289	5755	4784	6915	5407		7166		7619	6592	9909	9250	5959	6103	6914	6417	13385	9162						9848	11136	13412	1407	14599	5.627	9541	10133	8770	3667	6161
5.646	3320	3072	5440	7416	7416	8246	5866	12142	6800	3630			8265	4850		5287	5330	5115	6287	5586		7448		7742	6338	9915	9520	5999	6083	6786	6961	13470	9346						9339	11360	13574	1515	15843	5.66	10284	10801	10092	3724	6242
5.678	3605	3256	5911	7348	7348	8544	5578	11867	7273	3579			8339	5251		5287	5139	5324	5872	5358		7059		8091	6509	10136	9891	6261	5988	6644	6977	13658	9450						10328	10866	13846	1634	16183	5.692	9640	11348	10300	3746	5279
5.711	3475	3345	6451	7397	7397	8714	5388	12362	7694	3785			7880	5755		5708	4972	5178	5622	5155		6596		9169	6749	10623	10349	6313	6252	6254	6919	13724	9248						10963	10208	14536	1679	16892	5.724	10401	11909	10600	3607	5348
5.743	3920	3227	6757	7449	7449	8700	5327	12528	8396	3646			7387	5755		5783	4873	4788	5450	4932		6301		9435	7381	11025	10626	6252	6434	5802	6954	13430	8983						11542	9333	15877	1797	16892	5.757	10660	11691	10209	3332	5795
5.775	4459	3580	6729	7076	7076	8635	5429	12757	8396	3624			7381	6262		5547	4616	4481	5296	4893		6390		9931	7442	10965	10406	5970	6574	5780	7289	12860	9018						11542	8599	17791	1966	16772	5.789	8847	10901	9248	3159	6802
5.807	4623	3580	6495	6792	6792	8707	5760	12989	9165	3861			8434	6199		5055	4705	4445	5618	4803		6756		10122	7311	10477	9589	5970	6463	6072	7774	12206	9447						13030	8366	19855	1927	15361	5.821	8229	9815	8555	3296	8186
5.84	4112	3762	6274	6860	6860	8902	6276	12834	9026	4262			9227	5999		5055	4698	4633	5879	4643		6657		9896	7136	9987	8187	6151	6284	6160	7909	11917	9980						15382	8562	21539	1964	14642	5.854	7586	8702	8615	3686	9497
5.872	3536	3359	5986	7197	7197	9153	6726	12592	9411	4526			9739	5690		5216	4804	4946	6261	4932		6712		10409	6938	9876	8187	6381	6252	6160	7686	12104	10237						16927	8710	23359	1878	13408	5.886	7152	8283	8202	4103	10300
5.904	3015	3056	5941	7197	7197	9623	6843	12054	9252	4785			9608	5798		5321	4514	5343	6431	5155		6415		10784	6855	10129	7556	7247	6321	6107	7618	12413	10100						17351	8671	24356	1878	13136	5.918	7251	7537	7932	4434	10386
5.936	2853	2841	6200	7290	7290	10320	6610	11929	10164	5014			8787	5786		5949	4249	5736	6385	5155		6176		11107	6887	10427	7363	7316		6171	7618	12420	9784						18247	8585	25269	1775	13579	5.951	7407	7080	7408	4745	7458
5.969	2715	2831	6514	7180	7180	10932	6253	12092	10218	5033			8468	5757		6172	4514	5926	6230	5358		5603		10199	7230	10496	7546	7341		6108	7812	12061	9651						18199	8604	26186	1808	16587	5.983	7610	6875	7159	5066	7099
6.001	3166	2788	6554	7101	7101	11153	5969	12618	9487	5033			8485	5757		5997	4804	5778	6077	5586		5603		10520	7780	10320	7231	7510		6107	7810	11618	9944						18164	8560	26810	1828	18963	6.015	8305	6816	8466	5238	6601
6.033	3535	2883	6258	7864	7864	11046	5754	13099	9128	5116			8677	5676		5997	4698	5442	6161	5407		5010			8244	10074	6641	7960		6207	8441	11287	10573						17709	8189	26735	1954	19601	6.048	8597	8335	10083	5088	6086
6.066	4143	3416	5922	7949	7949	10864	5531	12881	9128	4813			9029			5595	4705	5220	6254	4876		5033			8483	9931	6129			5902	8926	10921	11086						17571	7624	25863	1927		6.08	9186	8543	10894	4729	5584
6.098	3980	3727	5896	8468	8468	10620	5319	12809	9092	4976			9785			5462		5238	6223	4231		5177			8455	10077	5873			6073	9184	10303	10990						18627	7405	27402	2105		6.112	8793	8920	13068	4558	5009
6.13	3838	3882	6256	7734	7734	10132	5218	13131	9585	5349			10251			4815		5294	6223	4303		4961			8217		6090			5763	8968	9597	10196						17529	7768	25336	2364		6.145	9367	9402	12666	4874	4282
6.162	3645	3613	6548	7328	7328	9563	5275	14110	9647	5349			10157			4580		5124	6140	4651		4961			8587		6299			5902	6834	9318	9270						17148	8652	23205	2364		6.177	10053	9820	12743	5518	3522
6.195	3541	3398	6501	6589	6589	9272	5431	15601	8879	5868			9364			4414		4749	5920	4800		4716			8293		6348			5553	6104	9749	8381						18011	9735	21037	2421		6.209	10002	12021	12234	6217	2810
6.227	3541	3520	6231	6892	6892	9522	5560	17476	8093	6228			8840			4507		4463	6112	4724		5163			8004		6282			5689	6204	10472	8020						17076	10844	18922	2321		6.242	11496	12385	12234	6674	3175
6.259	3176	4775	6019	6230	6230	9904	5534	19085	7904	5905			8754			5084		4504	6559	4576					8473		6190			6114	6827	10685	8238						18028	12031	17170	2473		6.274	11496	13215	12103	7066	4099
6.291	3210	5432	5985	5567	5567	9875	5294	18096	8847				8928			4992		4781	7083	4737					8829		6070			6782	7173	10072	8807						19538	13438	16063	2425		6.306	14295	14527	11398	7581	5134
6.324	3620	5802	6017	5052	5052	9435	4948	18096	8994				8968			4992		4991	7393	5176					9312		5898			6956	6712	9209	9251						21399	13906	15546	2646		6.339	17571	15964	11369	8153	6302
6.356	4222	4612	5967	4736	4736	7780	4719	18347	9429				8407			4674		4965	7502	5686					9650		5774			6530	6090	8986	9124						20656	15920	16134	2712		6.371	21083	18895	11097	8607	8430
6.388	4481	3434	5834	4478	4478	8045	4711	16530	9259				8561			4313			7576	5640					9141		5865			6530	6322	9595	8490						21049	18195	15769	2712		6.403	24300	19490	11405	8982	12507
6.42	4307	3271	6020	4742	4742	8513	4773	16577	9503				9135			4210			7722	5423					8596		6145			6239	7401	10292	7983						22107	20363	15208	2682		6.436	25598	19956	12701	9555	18668
6.453	3625	3232	6274	4785	4785	8709	4698	16250	10705				9518			4470			7791						8558		6324			6263	8224	10293	8163						21037	22246	14555	2612		6.468	25334	20290	14148	10571	30077
6.485	3625	3045	6335	4606	4606	8804	4505	13178	10475				9278			4833			7488						9171		6157				7994	9734	8868						20818	24022	14178	2813		6.5	23801	20290	17893	12031	36153
6.517	3413	3047	6049	4482	4482	9107	4406	12393	10935				8647			5165			6875						10103		5773				7313	9529	9453						21684	25876	14602	2587			20310	21297	19997	13767	38839
6.549	3030	3047	5492	3965	3965	9107	4497	12300	10001				8483			5500			6261						10643		5551				7201	10259	9634						20161	25660	16087	3001			17968	20798	21574	15672	38349
6.582	3090	3288	4948	3718	3718	10025	4646	11527	9489				8797			5468			5910						10912		5676				7955	11469	9745						18868	26916	16814	3328			16174	20444	24004	17801	36484
6.614	2940	3684	4712	3409	3409	10159	4732	12446	9621				9215			5247			5756						10960		5963				8993	12209	10149						16684	27691	18960	3413			14825	20474	25256	20206	35547
6.646	3150	3295	4948	3455	3455	9811	4827	13110	10596				10068			5423			5708						11435		6144				9376	12064	10723						14661	28392	20873	3888			13695	20952	25397	22637	36680
6.679	3104	3651	5385	3241	3241	9145	5061	12777	11340				9708			5152			5522						11538		6182				8872	11402	10266						13406	29413	22981	3292			12619	24075	25740	24479	38856
6.711	3191	3651	5772			8769	5355	13289	12000				9207			5006			4833						11321		5961				8062	10780	10493						9997	30715	26164	3375			12007	24448	24080	25108	33349
6.743	2990	4125	5849			8493	5435	13611	11548				8752			4897			4532						10969		5731				7448	10462	10710						8611	31946	30827	3981			11884	24416	24080	24411	31962
6.775	2872	4405	5603			8859	5128	12805	11366				8442			4905			4428						10145		5522				7099	10521	10897						7932	32820	36393	4143			11731	23929	22453	22925
6.808	2525	5417	5200			10246	4621	12578	12249				8723			5150			4398						10145		5453				6960	11008	10981						7090	33198	39248	4103			11311	24490	20056	21482
6.84	2323	6380	4779			11291	4359	12578	13469				9161			5305			4650						9491		5638				7055	11795	11298						6579	33830	42253	4526			11071	24368	17318	20738
6.872	2303	7969	4343			11674	4686	11896	13675				9161			4892			4777						9286		5982				7576	12472	12439						6804	33967	43393	5907			11830	25419	13458	21053
6.904	2475	6654	3886			11914	5491	12163	13819				10053			4683			4996						9715		6244				8309	12701	14468						6552	33494	43078	7197			14487	27297	13458	22578
6.937	2706	8027	3555			10609	6265	12265	14021				11081			4500			4581						10681		6309				8586	12607	16549						6954	32486	42244	9943			14487	27297	11638	25179
6.969	2859	7061	3580			9468	6534	12444	13582				11520			4554			4131						11496		6299				8232	12619	17649						7056	31171	41414	11435			15455	30144	13585	28252
7.001	2830	7952	4003			9091	6274	12151	12851				11176			4554			4493						11749		6373				7496	12984	17545						7216	29797	40232	11541			15079	31148	15041	30932
7.033	2754	6120	4561			10156	5475	12151	12899				10146			4423			4290								6479				7185	13580	16986						8301	28273	38204	12004			14627	31251	20592	32766
7.066	2614	4305	4936			10959	5189	12171	12712				9140			3924			4255								6572				6927	14097	16903						11442	28273	35066	13229			13478	30726	20592	34169
7.098	2775	4719	5174			11505	4883	11675	14602				8940			3648			4302								6590				7600	14226	17599						11442	27022	33442	15959			12917		24763	35967
7.13	2930	3986	5718			11923	4628	10563	17484				9691			3716			4595								6567				7885	13774	18716						15531	25916	25916	17864			12552		26361	38389
7.162	3031	4118	6920			11582	4556	9421	17164				10946			4173			4802								6535				7605	12837	19827						19146	25022	25022	19836			12373		26874	40632
7.195	3127	3156	8509			11069	4658	9129	18713				11940			4798			4960								6531				7133	11862	22392						19045	24501	24501	19836			12955		25733	41547
7.227	2944	3056	9691			11188	4815	9605	17169				12021			4868											6592				6316	11321	24257						22688	24451	24451				14374		25614	40682
7.259	3093	2511	9851			10756	4962	10204	15061				11646			4848											6705				5554	11282	25591						26216	24767	24767				16542		23699	38493
7.292	3010	2441	7545			10559	5046	9984	14801				11214														6781				4960	11458	26040						25648	25017	25017				18361		23349	35687
7.324	3010	2619	6496			10447	4923	9695	14512				11200														6757				4948	11643	25723						28493	25860	25860				19150		21993	32630
7.356	3053	3120	5659			10700	4462	9238	16268				11525														6713				5697	11836	25232						29240	27543	27543				19326		22872	29490
7.388	3154	3692	5022			10554	3813	8827	16529				10829														6383				5937	11972	25015						29501	29803	29803				19085		24486	24787
7.421	2887	3816	4543			10237	3353	8854	17603				10488														6439				6839	11854	24891						29273	32108	32108				18835		25674	24214
7.453	2766	4282	4315			9482	3298	8498	17201				10359														6371				7140	11525	24460						29882						19239		27553	24712
7.485	2507	4393	4305			9246	3485	8340	15912				10704														6079				7043	11429	23877						30188						20263		29794	25601
7.517	2732	4534	4219			9157	3657	8315	14397				11186														5836				6938	11940	23705						29828						21453		31124	26153
7.55	2727	4596	3828			9533	3836	8771	14178				10837																		6450	12896	23956						30102						21330		30259	25870
7.582	2872	4476	3308			9533	4227	9411	13895				9724																		6006	13778	23811						29657						21330		27100	24599
7.614	3025	4476	3043			9901	4779	9955	14207				8732																		6006		22707						29413						21613		27354	22610
7.646	2832	3700	3150			10156	5094	10147	14041				8848																		5554		21259						28267						20230		24831	20576
7.679	2835	3214	3376			10086	4885	10017	13483				10101																		5653		20571						29744						19458		25651	19271
7.711	2521	2757	3472			10155	4375	9796	11871				11281																		5841		25446						30477						18301		27210	19099
7.743	2521	2757	3459			11030	4081	9360	11183				11739																		6138		25259						29959						15835		30171	19854
7.775	2206	3214	3483			11156		9360	11183				11091																		6563		24392						31616						14662		30171	21004
7.808	2303	3700	3530			11517		9337	11896				10142																		7095		23501						32672						14070		30850	22191
7.84	2683	4043	3466			12201		9069	13852				9801																		7651		23336						31024						13770		30769	23404
7.872	3010		3268			12668		9322	14422				10321																		7881		23997						32091						15281		29239	24691
7.905	3052		3083			13641		9334	16410				11225																		7357		25366						29695						17277		29018	25840
7.937	3202		3027			13723		9410	17769				11830																		6330		27995						27536						17399			26431
7.969	2847		3058			13027		9024	16873				10686																		5571		32853						26132						17548			26258
8.001	3253		3090			11437		8385	17476				10073																		4936		39943						26951						16881			25683
10.486						4855
10.518						4442
10.55						4855
10.582						5204
[truncated: 22 more columns]

## Sheet: Fig 4d-e
		Ch1
Sample type	Image	Percentage of colocalised molecules	Average area of colicalised clusters (nm^2)	Average area of non-colicalised clusters (nm^2)
Control	2	0.457173	338.754	242.509
	10	0.656116	218.054	251.258
	13	0.508484	292.932	334.599
	14	0.586379	550.118	294.96
	16	0.435681	482.681	290.364
Cyt	18	0.269525	887.358	373.737
	19	0.347582	1462.49	338.294
	20	0.369933	914.262	318.255
Jas	3	0.345913	708.053	302.264
	9	0.377148	1248.95	359.14
	10	0.421146	1146.19	305.769
	8	0.215186	1591.07	373.237

## Sheet: Fig5d-h
Fig 5 D
Group	Track #	Start (sec)	End (sec)	Duration (sec)	Total disp. (μm)	Net disp. (μm)	Linearity (%)	Search radius (μm)	Min. speed (μm/sec)	Max. speed (μm/sec)	Avg. speed (μm/sec)
PolyLine2D_tracks	0	4.24	16.96	12.72	0.656859	0.645488	0.982689	0.645488	0.0278569	0.066967	0.0516399
PolyLine2D_tracks	1	21.2	55.12	33.92	0.965473	0.940674	0.974314	0.940674	0.0154012	0.0553923	0.0284632
PolyLine2D_tracks	2	156.88	212	55.12	1.39309	1.3586	0.975243	1.3586	0.0121365	0.0387549	0.0252738
PolyLine2D_tracks	3	93.28	152.64	59.36	0.256878	0.152293	0.592862	0.19137	4.59453e-05	0.00901035	0.00432746					g
PolyLine2D_tracks	4	50.88	89.04	38.16	0.306441	0.305793	0.997884	0.305793	0.00544702	0.00940378	0.00803043
Fig 5H
Profile 1					Profile 2							Profile3
Distance [µm]	Intensity TV2-T1-SR	Intensity TV2-T2-SR	Intensity TV2-T3-SR		Distance [µm]	Intensity TV2-T1-SR	Intensity TV2-T2-SR	Intensity TV2-T3-SR				Distance [µm]	Intensity TV2-T1-SR	Intensity TV2-T2-SR	Intensity TV2-T3-SR
0	0	0	0		0	0	0	0				0	0	0	0
0.032	0	0	0		0.032	0	0	0				0.032	0	0	0
0.065	0	0	0		0.065	0	0	0				0.065	0	0	0
0.097	0	0	0		0.097	0	0	0				0.097	0	0	0
0.129	0	0	0		0.129	0	0	0				0.129	0	0	0
0.162	0	0	0		0.161	0	0	0				0.161	0	0	0
0.194	0	0	0		0.194	0	0	0				0.194	0	0	0
0.226	0	0	0		0.226	0	0	0				0.226	0	0	0
0.258	0	0	0		0.258	0	0	0				0.258	0	0	0
0.291	0	0	0		0.29	0	0	0				0.29	0	0	0
0.323	0	0	0		0.323	0	0	0				0.323	0	0	0
0.355	0	0	0		0.355	0	0	0				0.355	0	0	0
0.388	0	0	0		0.387	0	0	0				0.387	0	0	0
0.42	0	0	0		0.419	0	0	0				0.419	0	0	0
0.452	0	0	0		0.452	0	0	0				0.452	0	0	0
0.485	0	0	0		0.484	0	0	0				0.484	0	0	0
0.517	0	0	0		0.516	0	0	0				0.516	0	0	0
0.549	0	0	0		0.549	0	0	0				0.548	0	0	0
0.581	0	0	0		0.581	0	0	0				0.581	0	0	0
0.614	0	0	0		0.613	0	0	0				0.613	0	0	0
0.646	0	0	0		0.645	0	0	0				0.645	0	0	0
0.678	0	0	0		0.678	0	0	0				0.677	0	0	0
0.711	0	1062	0		0.71	0	0	0				0.71	0	0	0
0.743	0	4215	0		0.742	0	0	0				0.742	0	0	0
0.775	0	6479	0		0.774	0	789	0				0.774	0	0	0
0.808	0	7515	0		0.807	0	3870	0				0.806	0	0	0
0.84	0	7970	0		0.839	0	8417	0				0.839	0	0	0
0.872	0	8714	0		0.871	0	8813	0				0.871	0	0	0
0.904	0	9769	0		0.903	0	8254	0				0.903	0	0	0
0.937	0	10226	0		0.936	0	8254	0				0.935	0	0	0
0.969	1002	6407	0		0.968	0	8036	0				0.968	0	0	0
1.001	3588	4810	0		1	1322	5503	0				1	0	0	0
1.034	5380	3538	0		1.032	2148	5988	2583				1.032	0	0	0
1.066	6802	3293	0		1.065	3582	3685	13213				1.064	0	0	0
1.098	8266	3632	0		1.097	4817	3007	15799				1.097	0	0	0
1.131	9607	3436	0		1.129	6057	2030	20152				1.129	0	0	0
1.163	10299	2169	0		1.162	7545	2564	22043				1.161	0	0	0
1.195	10270	480	0		1.194	9053	1848	22514				1.193	0	0	0
1.227	10222	0	0		1.226	9053	1848	22514				1.226	0	0	0
1.26	10910	0	0		1.258	9493	765	21271				1.258	0	0	0
1.292	12267	178	0		1.291	8982	259	16029				1.29	0	0	0
1.324	13496	278	0		1.323	6974	312	12778				1.322	0	0	0
1.357	13853	0	0		1.355	7117	1310	9410				1.355	0	0	0
1.389	13130	0	0		1.387	5416	53	6944				1.387	0	0	0
1.421	11554	0	0		1.42	6070	1042	2853				1.419	0	0	0
1.454	9632	0	0		1.452	7516	845	3243				1.451	0	0	0
1.486	8164	0	0		1.484	7516	845	3243				1.484	0	0	0
1.518	7883	0	0		1.516	9828	850	11437				1.516	0	0	0
1.551	8710	0	0		1.549	10555	1195	18794				1.548	0	0	0
1.583	9581	0	0		1.581	10673	4	19165				1.58	0	0	0
1.615	9436	0	0		1.613	8942	0	11232				1.613	0	0	0
1.647	8412	0	0		1.646	8710	0	10695				1.645	0	0	0
1.68	10537	0	0		1.678	9266	0	12292				1.677	0	0	0
1.712	10981	0	0		1.71	9831	0	15516				1.709	0	0	0
1.744	12010	0	0		1.742	11727	0	11664				1.742	0	0	0
1.777	12355	0	0		1.775	11727	0	11664				1.774	0	0	0
1.809	11482	0	0		1.807	14985	0	12635				1.806	0	0	0
1.841	10132	0	0		1.839	16266	0	20645				1.839	0	0	0
1.874	9305	0	0		1.871	17920	0	28952				1.871	0	0	0
1.906	9076	0	0		1.904	16095	0	29191				1.903	0	0	0
1.938	8738	0	0		1.936	13762	0	21613				1.935	0	4066	0
1.97	7912	0	0		1.968	11014	0	11965				1.968	0	5206	0
2.003	7131	0	0		2	9592	0	10372				2	0	5435	0
2.035	7134	0	0		2.033	9384	0	16798				2.032	0	5471	0
2.067	7818	0	0		2.065	9760	0	16160				2.064	0	5456	0
2.1	8252	0	0		2.097	10515	34	20617				2.097	0	4900	0
2.132	7750	0	0		2.129	11060	0	15957				2.129	0	3358	0
2.164	6714	0	0		2.162	10753	0	4635				2.161	0	0	0
2.197	6222	0	0		2.194	9907	0	1649				2.193	0	0	0
2.229	6904	0	0		2.226	10208	0	5133				2.226	0	0	0
2.261	8420	0	0		2.259	11188	0	6046				2.258	0	0	0
2.293	9925	0	0		2.291	11767	0	5852				2.29	0	0	0
2.326	10781	0	0		2.323	11767	0	5852				2.322	0	789	0
2.358	10792	0	0		2.355	9478	0	5834				2.355	80	944	0
2.39	10200	0	0		2.388	8221	0	7912				2.387	624	0	0
2.423	8920	0	0		2.42	5144	0	5592				2.419	1090	0	0
2.455	8060	0	0		2.452	5038	0	2660				2.451	2194	0	0
2.487	8218	0	0		2.484	4544	0	5003				2.484	4307	0	0
2.52	9208	0	0		2.517	4310	0	8341				2.516	6578	0	0
2.552	10270	0	3318		2.549	2910	243	8928				2.548	7769	0	0
2.584	10829	0	10392		2.581	957	527	7426				2.58	7108	0	0
2.617	11026	0	14535		2.613	0	538	2630				2.613	4990	0	0
2.649	11483	0	13181		2.646	0	0	2592				2.645	3486	0	0
2.681	12643	428	8240		2.678	0	0	3941				2.677	2909	0	0
2.713	14434	1005	2961		2.71	0	0	6514				2.709	3552	165	38
2.746	16467	717	0		2.743	1389	0	3858				2.742	4425	1234	0
2.778	18373	0	0		2.775	2620	0	4284				2.774	4703	1928	0
2.81	19894	0	0		2.807	2084	0	2375				2.806	4389	2063	0
2.843	20793	0	305		2.839	792	0	4412				2.838	4043	1621	0
2.875	20873	0	1920		2.872	792	0	4412				2.871	4114	700	0
2.907	20178	0	3599		2.904	0	0	15301				2.903	3608	0	0
2.94	19105	0	4563		2.936	26	0	29641				2.935	4070	0	0
2.972	18202	0	2628		2.968	1400	0	28251				2.967	4889	0	4801
3.004	17807	0	0		3.001	2342	0	21350				3	5746	0	7915
3.036	17886	15	0		3.033	1085	0	3941				3.032	6274	0	6839
3.069	18202	883	0		3.065	0	0	0				3.064	6523	503	3794
3.101	18565	1291	0		3.097	0	0	0				3.096	7020	916	2110
3.133	18999	315	0		3.13	0	0	0				3.129	9391	0	7981
3.166	18921	342	0		3.162	0	0	0				3.161	11097	0	16768
3.198	18446	304	0		3.194	0	0	0				3.193	12084	0	26724
3.23	17577	0	0		3.227	0	0	0				3.225	12127	875	28610
3.263	16822	0	0		3.259	0	0	0				3.258	11673	2528	22272
3.295	16772	0	0		3.291	0	0	0				3.29	11391	4051	16673
3.327	17487	0	0		3.323	0	0	0				3.322	11548	5177	16818
3.359	18474	0	0		3.356	0	0	0				3.354	11800	5667	18973
3.392	19238	0	0		3.388	0	0	1157				3.387	10810	3788	18060
3.424	19663	0	0		3.42	0	0	1157				3.419	9942	2311	18709
3.456	19757	0	0		3.452	0	0	0				3.451	9215	928	18331
3.489	19298	159	0		3.485	0	0	0				3.483	9380	337	14577
3.521	17987	0	0		3.517	0	0	0				3.516	10333	743	10799
3.553	15919	0	0		3.549	0	0	0				3.548	11162	1628	11744
3.586	13713	0	0		3.581	0	0	0				3.58	11090	2178	14780
3.618	12155	0	1960		3.614	0	0	0				3.613	9842	727	18329
3.65	11783	0	3729		3.646	801	0	0				3.645	9811	330	13458
3.682	12666	0	4488		3.678	1723	0	0				3.677	10067	261	13048
3.715	14299	0	6439		3.71	536	0	0				3.709	10010	488	16445
3.747	15661	0	10052		3.743	596	0	0				3.742	9430	638	17290
3.779	15763	0	12077		3.775	0	0	0				3.774	8741	251	13575
3.812	14518	0	8924		3.807	0	0	0				3.806	8277	0	8553
3.844	12808	0	6563		3.84	0	0	0				3.838	7712	0	4292
3.876	12692	0	5270		3.872	1910	873	0				3.871	8338	0	2876
3.909	13697	0	8606		3.904	3735	1358	0				3.903	7235	0	2380
3.941	15053	0	11493		3.936	6690	2375	0				3.935	6083	0	5055
3.973	15866	0	11854		3.969	6690	2375	0				3.967	5857	0	8729
4.006	16005	0	12416		4.001	8392	1875	0				4	6941	0	12105
4.038	15968	0	13311		4.033	9657	2244	0				4.032	8734	0	14939
4.07	16072	0	12129		4.065	13356	3677	0				4.064	10066	0	15684
4.102	16089	0	10039		4.098	17937	4725	0				4.096	10645	0	16142
4.135	15727	0	9662		4.13	30440	5272	0				4.129	10208	0	9410
4.167	15215	0	9844		4.162	37636	6479	0				4.161	9555	0	7674
4.199	15162	0	9071		4.194	45195	19766	0				4.193	9493	0	12329
4.232	15778	0	9382		4.227	42119	31600	0				4.225	9979	0	16965
4.264	16380	0	11907		4.259	41517	38798	0				4.258	10222	0	16218
4.296	15919	0	14054		4.291	33590	46212	0				4.29	9695	0	11181
4.329	14088	0	14541		4.324	25291	41000	1355				4.322	7744	0	5515
4.361	11795	0	15380		4.356	21228	32253	0				4.354	7309	0	819
4.393	10311	0	16794		4.388	18154	21785	0				4.387	7710	51	0
4.425	9970	0	15628		4.42	13961	8557	0				4.419	8161	0	0
4.458	9921	0	10666		4.453	10054	5939	0				4.451	7915	0	0
4.49	9240	0	5619		4.485	7279	3469	0				4.483	6889	0	0
4.522	7976	0	5040		4.517	7279	3469	0				4.516	5461	0	958
4.555	6821	0	8931		4.549	7268	829	0				4.548	4039	0	1770
4.587	5437	0	9086		4.582	6410	0	0				4.58	3120	0	4702
4.619	4724	0	10128		4.614	7750	945	539				4.612	3162	0	4944
4.652	3654	0	12651		4.646	8044	2466	0				4.645	3162	0	4944
4.684	2703	0	16921		4.678	9055	4474	0				4.677	3251	0	6230
4.716	2665	0	19820		4.711	6821	4341	0				4.709	3024	0	8265
4.748	3503	0	18149		4.743	2107	3824	0				4.741	2265	0	8053
4.781	4273	0	12943		4.775	0	3057	67				4.774	1107	0	5298
4.813	4161	0	7927		4.808	0	2495	0				4.806	920	0	5262
4.845	3185	0	5000		4.84	0	1432	0				4.838	432	0	9191
4.878	1763	0	3844		4.872	0	0	0				4.87	0	0	11930
4.91	94	0	4158		4.904	0	0	0				4.903	0	0	9305
4.942	0	0	5293		4.937	0	0	0				4.935	0	0	4713
4.975	0	0	5219		4.969	0	0	0				4.967	0	0	3581
5.007	0	0	2807		5.001	0	0	0				4.999	0	0	5599
5.039	0	0	14		5.033	0	0	0				5.032	0	0	6905
5.072	0	0	0		5.066	0	0	0				5.064	0	0	7587
5.104	0	0	0		5.098	0	0	3195				5.096	0	0	6278
5.136	0	0	0		5.13	0	0	8652				5.128	0	0	4614
5.168	0	0	0		5.162	0	744	5888				5.161	0	0	3170
5.201	0	0	0									5.193	0	0	2623
5.233	0	0	0									5.225	0	0	3102
5.265	0	0	0									5.257	0	0	3751
5.298	0	0	0									5.29	0	0	6183
5.33	0	0	0									5.322	0	0	4816
5.362	0	0	0									5.354	0	0	1272
5.395	0	0	0									5.387	398	0	0
5.427	0	0	0									5.419	988	0	0
5.459	0	1104	0									5.451	605	0	0
5.491	0	1319	0									5.483	0	0	0
5.524	0	847	0									5.516	0	0	0
5.556	0	184	0									5.548	0	0	2928
5.588	0	0	0									5.58	0	0	4695
5.621	0	0	0									5.612	0	0	2952
5.653	0	6	0									5.645	0	0	0
5.685	0	250	0									5.677	0	0	0
5.718	0	149	0									5.709	0	0	0
5.75	0	0	0									5.741	0	0	0
5.782	0	0	2104									5.774	0	0	1983
5.814	0	0	4493									5.806	0	0	3158
5.847	0	0	3912									5.838	0	0	2655
5.879	0	0	1624									5.87	0	0	549
5.911	0	0	1120									5.903	0	0	0
5.944	1280	0	2161									5.935	0	0	0
5.976	1462	0	853									5.967	0	0	0
6.008	445	0	0									5.999	0	0	0
6.041	0	0	0									6.032	0	0	0
6.073	0	0	0									6.064	0	0	0
6.105	0	0	0									6.096	0	0	0
6.137	0	0	510									6.128	0	0	0
6.17	0	0	237									6.161	0	0	0
6.202	0	0	356									6.193	0	0	0
6.234	0	0	685									6.225	0	0	0
6.267	0	0	0									6.257	0	0	0
6.299	0	0	0									6.29	0	0	0
6.331	0	0	0									6.322	0	0	0
6.364	0	0	0									6.354	0	0	0
6.396	0	0	0									6.386	0	0	250
6.428	0	0	0									6.419	0	0	792
6.461	0	0	0									6.451	0	0	0
6.493	0	147	0									6.483	0	0	0
6.525	406	41	0									6.515	0	0	0
6.557	636	0	0									6.548	0	0	0
6.59	293	0	0									6.58	0	0	0
6.622	0	0	0									6.612	0	0	0
6.654	0	0	0									6.644	0	0	0
6.687	0	0	0									6.677	0	0	0
6.719	0	328	0									6.709	0	0	0
6.751	0	0	0									6.741	0	0	0
6.784	0	0	0									6.773	0	0	0
6.816	0	0	0									6.806	264	0	0
6.848	446	0	0									6.838	1124	0	0
6.88	2524	0	0									6.87	1627	0	0
6.913	3372	0	579									6.902	2168	0	0
6.945	2740	0	718									6.935	3254	0	0
6.977	1362	0	0									6.967	4110	0	0
7.01	210	0	0									6.999	6084	0	0
7.042	0	0	0									7.031	8266	0	0
7.074	0	0	1297									7.064	10301	0	0
7.107	0	0	2692									7.096	11733	0	0
7.139	0	170	1266									7.128	12402	0	0
7.171	105	448	0									7.161	12752	0	0
7.203	1717	626	0									7.193	13452	1306	0
7.236	4656	840	0									7.225	13953	3081	0
7.268	8209	1083	0									7.257	14481	3532	0
7.3	11266	1469	0									7.29	15425	3950	541
7.333	13306	2281	0									7.322	17325	5045	2725
7.365	14824	3576	1975									7.354	20025	7927	2931
7.397	16595	4794	627									7.386	22480	13755	3523
7.43	18586	5011	0									7.419	23936	22731	5390
7.462	19448	5028	148									7.451	24016	23768	4754
7.494	18134	3626	4243									7.483	25441	30201	1765
7.527	15738	1616	8647									7.515	30056	34491	0
7.559	13713	92	11262									7.548	37367	35415	301
7.591	13042	0	12429									7.58	44580	33422	555
7.623	13549	0	13574									7.612	48665	30042	0
7.656	14321	0	14854									7.644	48336	26466	0
7.688	14648	0	15267									7.677	44284	22839	0
7.72	14454	0	15004									7.709	44571	22734	0
7.753	13987	0	15273									7.741	38031	17627	0
7.785	13254	0	15287									7.773	30185	12713	0
7.817	11863	0	12729									7.806	22976	9323	0
7.85	9495	0	8299									7.838	17801	8011	0
7.882	6456	0	6457									7.87	14576	8220	0
7.914	3633	0	9724									7.902	11983	8776	0
7.946	1729	0	14563									7.935	12766	8965	0
7.979	639	0	15213									7.967	8408	7677	0
8.011	0	0	10894									7.999	4769	6177	0
8.043	0	0	6830									8.031	3140	5067	0
8.076	0	0	7399									8.064	3614	4416	0
8.108	0	0	11050									8.096	5065	3982	0
8.14	0	0	13889									8.128	6066	3600	0
8.173	0	0	14450									8.16	5779	3234	0
8.205	0	0	14398									8.193	4534	3919	0
8.237	0	0	9563									8.225	2682	3052	0
8.269	0	0	6071									8.257	880	2267	0
8.302	0	0	10459									8.289	0	1459	0
8.334	0	0	20128									8.322	0	341	0
8.366	0	0	25218
8.399	0	0	22426
8.431	0	0	17844
8.463	0	0	15806
8.496	6	0	14907
8.528	272	0	14689
8.56	0	0	16488
8.592	0	0	18122
8.625	0	0	15895
8.657	145	0	10823
8.689	1291	0	7003
8.722	1867	0	5776
8.754	1691	0	5517
8.786	1155	0	4717
8.819	760	0	2853
8.851	689	0	275
8.883	733	0	0
8.916	0	0	0
8.948	0	0	0
8.98	0	0	0
9.012	0	0	0
9.045	0	0	3673
9.077	0	0	7688
9.109	0	0	5650
9.142	0	0	0
9.174	0	0	0
9.206	0	0	0
9.239	0	0	0
9.271	0	0	0
9.303	0	0	0
9.335	0	0	0
9.368	0	0	0
9.4	0	0	0
9.432	0	0	0
9.465	0	0	7997
9.497	0	0	12206
9.529	0	0	10337
9.562	0	0	6353
9.594	0	0	3192
9.626	0	0	137
9.658	0	0	0
9.691	0	0	0
9.723	0	0	3127
9.755	0	0	6958
9.788	0	0	7129
9.82	0	0	3807
9.852	0	0	1197
9.885	0	0	1954
9.917	0	0	3657
9.949	0	0	2757
9.982	0	0	399
10.014	0	0	440
10.046	0	0	2737
10.078	0	0	3410
10.111	0	0	1478
10.143	0	0	0
10.175	0	0	0
10.208	0	0	0
10.24	0	0	0
10.272	0	0	0
10.305	0	0	0
10.337	0	0	989
10.369	0	0	5023
10.401	0	0	4973
10.434	0	0	4699
10.466	0	0	6720
10.498	0	0	8586
10.531	0	0	6206
10.563	0	0	65
10.595	0	0	0
10.628	0	0	0
10.66	0	0	0
10.692	0	0	1509
10.724	0	0	2620
10.757	0	0	3192
10.789	0	0	2985
10.821	0	0	2325
10.854	0	0	2007
10.886	0	0	1443
10.918	0	0	326
10.951	0	0	576
10.983	0	0	3108
11.015	0	0	5272
11.047	0	0	4689
11.08	0	0	0
11.112	0	0	0
11.144	0	0	0
11.177	0	0	0
11.209	0	0	0
11.241	0	0	0
11.274	0	0	0
11.306	0	0	0
11.338	0	0	0
11.371	0	0	0
11.403	0	0	0
11.435	0	0	0
11.467	0	0	0
11.5	0	0	0
11.532	0	0	0
11.564	0	0	0
11.597	0	0	0
11.629	0	0	0
11.661	0	0	0
11.694	0	0	0
11.726	0	0	0
11.758	0	0	0
11.79	0	0	0
11.823	0	0	0
11.855	0	0	0
11.887	0	0	0
11.92	0	0	0
11.952	0	0	0
11.984	0	0	0
12.017	0	0	0
12.049	0	0	0
12.081	0	0	0
12.113	0	0	0
12.146	0	0	0
12.178	0	0	0
12.21	0	0	0
12.243	0	0	0
12.275	0	0	0
12.307	0	0	0
12.34	0	0	0
12.372	0	0	0
12.404	0	0	0
12.437	0	0	0
12.469	0	0	0
12.501	0	0	0
12.533	0	0	0
12.566	0	0	0
12.598	0	0	0
12.63	0	0	0
12.663	0	0	0
12.695	0	0	0
12.727	0	0	0
12.76	0	0	0

## Sheet: Fig6d-o
Fig6D Profile 1					Fig6 OProfile2						Profile 3						Profile 4
Distance [µm]	Intensity TV2-T1-SR	Intensity TV2-T2-SR	Intensity TV2-T3-SR		Distance [µm]	Intensity TV2-T1-SR	Intensity TV2-T2-SR	Intensity TV2-T3-SR			Distance [µm]	Intensity TV2-T1-SR	Intensity TV2-T2-SR	Intensity TV2-T3-SR			Distance [µm]	Intensity TV2-T1-SR	Intensity TV2-T2-SR	Intensity TV2-T3-SR
0	662	0	0		0	0	0	0			0	6527	0	0			0	0	498	0
0.032	657	0	0		0.033	1043	0	0			0.033	7444	0	0			0.033	0	3004	0
0.064	649	0	0		0.065	3714	0	260			0.065	10084	0	37			0.065	3981	6016	4559
0.097	740	0	0		0.098	8584	0	1562			0.098	14596	0	409			0.098	17663	9353	9246
0.129	610	0	0		0.131	13762	0	1228			0.131	19700	0	632			0.131	35020	15493	20655
0.161	432	0	0		0.163	20011	0	2195			0.163	24209	0	260			0.164	47317	17059	25078
0.193	246	0	0		0.196	27224	0	4724			0.196	26712	0	0			0.196	47670	19919	39450
0.226	123	0	0		0.229	34747	0	6361			0.228	29745	3403	1934			0.229	41024	21674	51832
0.258	45	0	0		0.261	44259	0	8184			0.261	30571	15118	6249			0.262	41476	26228	56652
0.29	0	0	0		0.294	46725	0	14321			0.294	27502	28672	9337			0.295	31634	34954	55414
0.322	0	0	0		0.327	41690	0	23398			0.326	20052	36264	11494			0.327	31634	34954	55414
0.355	0	0	0		0.359	32685	0	29833			0.359	10516	33424	15586			0.36	21319	48099	46304
0.387	0	0	0		0.392	32685	0	29833			0.392	3359	22969	19417			0.393	22156	56986	40644
0.419	0	0	0		0.425	19769	3465	27266			0.424	2414	11995	17669			0.425	13525	63603	33303
0.451	0	0	0		0.458	11659	23166	17297			0.457	7827	5748	10453			0.458	10139	57909	25608
0.484	0	0	0		0.49	10197	35523	14507			0.489	15433	4329	3720			0.491	8143	59706	35028
0.516	0	0	0		0.523	13982	39424	11308			0.522	19617	4576	670			0.524	4774	47332	46525
0.548	0	0	0		0.556	18439	42831	1414			0.555	17550	3959	0			0.556	6315	47641	55768
0.58	0	0	0		0.588	17343	23364	0			0.587	11067	2267	0			0.589	2100	36064	60190
0.613	110	0	0		0.621	10731	5563	0			0.62	4474	539	0			0.622	0	32007	63683
0.645	100	0	0		0.654	2423	0	0			0.653	719	0	2381			0.654	0	30954	55325
0.677	141	0	0		0.686	0	0	2827			0.685	0	0	5133			0.687	0	27477	57492
0.709	324	0	0		0.719	630	2576	9039			0.718	0	0	17074			0.72	0	24268	46658
0.742	640	0	0		0.752	8672	11958	14284			0.751	2164	0	31470			0.753	0	21392	41484
0.774	985	913	0		0.784	16911	13550	24179			0.783	6282	0	42183			0.785	0	18939	34055
0.806	1189	5990	6888		0.817	20303	13106	35115			0.816	9869	0	43819			0.818	0	16889	31711
0.838	1061	14395	19729		0.85	16228	25808	30763			0.848	10073	0	36863			0.851	0	10385	32153
0.871	380	27296	50144		0.882	9922	19611	31470			0.881	5971	0	26559			0.884	0	7700	44182
0.903	0	32093	53259		0.915	3086	12772	27489			0.914	132	0	17148			0.916	0	3139	48471
0.935	0	29715	46125		0.948	0	17204	10081			0.946	0	0	9857			0.949	0	2075	50373
0.967	0	22401	33211		0.98	0	21068	4352			0.979	0	0	5245			0.982	0	943	45376
1	0	14587	20006		1.013	173	28697	1339			1.012	0	0	3683			1.014	1360	0	44226
1.032	0	9147	10004		1.046	6585	40411	6063			1.044	559	0	3869			1.047	2197	0	52053
1.064	258	5903	3787		1.078	11697	36116	11494			1.077	3650	0	4241			1.08	2648	0	51213
1.096	536	3286	482		1.111	11697	36116	11494			1.109	9071	0	5022			1.113	2519	0	47321
1.129	695	445	0		1.144	13407	17179	19641			1.142	16105	0	7402			1.145	3105	0	46304
1.161	783	2	0		1.177	10145	2774	13986			1.175	17902	0	11569			1.178	2836	2993	42192
1.193	677	0	2491		1.209	6568	0	7179			1.207	16507	0	18487			1.211	3221	6267	42457
1.225	413	0	5257		1.242	3334	0	5952			1.24	1269	2909	21798			1.244	4369	9302	39361
1.258	35	0	6305		1.275	1500	0	3906			1.273	0	8563	15884			1.276	5580	11951	29058
1.29	0	0	6466		1.307	0	0	2157			1.305	0	14439	9709			1.309	5957	14039	18400
1.322	0	0	7121		1.34	0	0	2901			1.338	0	18167	4799			1.342	5272	15012	17958
1.354	0	0	9057		1.373	6962	0	2381			1.371	0	17784	1228			1.374	4085	14229	30296
1.387	0	117	6800		1.405	20639	0	3906			1.403	0	13007	0			1.407	2987	11635	46083
1.419	0	1105	12435		1.438	38120	0	744			1.436	0	5316	0			1.44	1930	8002	52805
1.451	0	2098	19001		1.471	43419	0	1823			1.468	0	0	0			1.473	2252	4517	49665
1.483	0	2595	24548		1.503	38615	0	2864			1.501	0	0	0			1.505	2252	4517	49665
1.516	0	2412	27198		1.536	20845	0	4352			1.534	0	0	0			1.538	1924	1486	39361
1.548	0	1680	25742		1.569	12768	0	6398									1.571	1082	0	34630
1.58	0	772	20748		1.601	13599	0	10155									1.603	644	0	38831
1.612	0	672	17210		1.634	20746	0	12164									1.636	0	0	49798
1.645	0	411	13367		1.667	26332	0	11345									1.669	0	0	49311
1.677	0	431	11139		1.699	27538	0	5654									1.702	0	0	41174
1.709	0	540	9319		1.732	19994	959	3311									1.734	0	0	31313
1.741	0	633	7048		1.765	10505	4675	2232									1.767	0	0	20788
1.774	0	703	4806		1.797	8842	5353	1562									1.8	273	0	9511
1.806	0	769	3670														1.833	1682	0	0
1.838	0	830	3961														1.865	2538	0	0
1.87	0	599	1938														1.898	3868	703	0
1.903	0	455	220														1.931	3926	2042	0
1.935	0	472	0														1.963	4548	4164	0
1.967	0	720	0														1.996	3226	4699	0
1.999	0	1103	0
2.031	0	1463	0
2.064	0	1660	744
2.096	0	1645	6102
2.128	601	1129	18026
2.16	2821	1039	18914
2.193	5175	1049	14939
2.225	6821	1154	8242
2.257	7152	1268	2433
2.289	6258	1319	394
2.322	5023	1329	2622
2.354	4615	1395	7397
2.386	6823	1100	15274
2.418	8458	1417	22685
2.451	10113	1521	26092
2.483	10824	1307	24577
2.515	10424	976	20253
2.547	9424	772	16322
2.58	8395	720	14473
2.612	7498	669	14430
2.644	6255	173	22743
2.676	7813	80	22568
2.709	9036	68	21534
2.741	10185	100	20501
2.773	11848	219	20093
2.805	14360	380	20137
2.838	17514	657	19948
2.87	17514	657	19948
2.902	19219	789	17225
2.934	20897	1219	15405
2.967	21372	1594	14197
2.999	20566	1838	13803
3.031	18989	1957	12318
3.063	17427	2015	8926
3.096	16399	2098	5388
3.128	15804	2249	3306
3.16	14826	2273	0
3.192	14985	2329	0
3.225	15084	2181	0
3.257	15422	1862	0
3.289	16036	1553	0
3.321	16685	1429	1166
3.354	17114	1490	3889
3.386	17465	1519	4296
3.418	17619	1392	3758
3.45	18370	1052	3088
3.483	19886	645	2578
3.515	21758	368	1705
3.547	23148	277	496
3.579	23423	226	0
3.612	22791	80	0
3.644	16213	0	0
3.676	16746	0	0
3.708	18335	0	0
3.741	20010	0	0
3.773	20748	83	161
3.805	20323	299	0
3.837	19420	428	263
3.87	18952	314	2287
3.902	14144	44	4486
3.934	15873	0	5621
3.966	17339	0	5840
3.998	18036	114	5315
4.031	18074	353	4646
4.063	17806	421	4544
4.095	17384	316	5315
4.127	16789	156	6524
4.16	12565	302	4034
4.192	11162	319	4456
4.224	10107	540	3874
4.256	9093	781	2680
4.289	7866	803	1545
4.321	6588	553	598
4.353	5668	204	0
4.385	5364	17	0
4.418	5348	0	0
4.45	5344	0	0
4.482	6038	0	0
4.514	7377	0	0
4.547	8885	0	0
4.579	9963	119	0
4.611	10317	204	0
4.643	10132	112	0
4.676	8351	2	0
4.708	8690	0	0
4.74	9783	0	0
4.772	11183	0	0
4.805	12051	0	0
4.837	11985	0	0
4.869	11434	0	598
4.901	11162	0	1748
4.934	10487	0	1574
4.966	11435	0	409
4.998	12295	0	0
5.03	12849	80	0
5.063	13053	66	0
5.095	12797	5	0
5.127	12024	0	0
5.159	11029	0	0
5.192	12745	0	0
5.224	13008	0	0
5.256	13512	0	0
5.288	13808	0	0
5.321	13711	0	0
5.353	13354	0	0
5.385	12970	0	0
5.417	13658	0	0
5.45	13864	0	0
5.482	14895	241	0
5.514	16212	1431	0
5.546	17075	2441	0
5.579	17119	3060	0
5.611	16530	3795	0
5.643	15671	5112	0
5.675	19049	8008	0
5.708	18665	8573	0
5.74	17588	8541	438
5.772	16270	8828	4922
5.804	15153	10637	10120
5.837	14067	14424	13614
5.869	12496	19487	13978
5.901	10413	24550	12260
5.933	10858	33135	12173
5.965	8763	35489	10921
5.998	8114	36669	11518
6.03	8792	38621	12901
6.062	10513	42552	14866
6.094	13033	47700	18914
6.127	15750	51527	24839
6.159	17594	51393	28494
6.191	19563	39422	24563
6.223	17425	33050	17851
6.256	16928	25309	11722
6.288	20301	18068	9392
6.32	26521	12314	8868
6.352	31513	8169	7339
6.385	31422	5309	4937
6.417	25967	3271	3481
6.449	16754	192	4660
6.481	10384	7	5155
6.514	6584	0	4951
6.546	4410	0	3277
6.578	2087	0	744
6.61	0	0	0
6.643	0	0	0
6.675	0	0	0
6.707	0	0	0
6.739	0	0	0
6.772	0	0	0
6.804	0	0	0

## Sheet: fig 7b
Fig 7 B
A-B
Group	Track #	Start (sec)	End (sec)	Duration (sec)	Total disp. (μm)	Net disp. (μm)	Linearity (%)	Search radius (μm)	Min. speed (μm/sec)	Max. speed (μm/sec)	Avg. speed (μm/sec)
0270-0289_tracks	0	20.5022	61.5065	41.0043	0.354428	0.354428	1	0.354428	0.0032863	0.0133946	0.00864367
0270-0289_tracks	1	71.7576	133.264	61.5065	1.60347	1.60347	1	1.60347	0.00741316	0.0512981	0.0260699
C-D
Group	Track #	Start (sec)	End (sec)	Duration (sec)	Total disp. (μm)	Net disp. (μm)	Linearity (%)	Search radius (μm)	Min. speed (μm/sec)	Max. speed (μm/sec)	Avg. speed (μm/sec)	0
0002-0354_tracks	0	10.2511	51.2554	41.0043	0.337158	0.337152	0.999981	0.337152	0.00747361	0.00889453	0.0082225	0
0002-0354_tracks	1	71.7576	112.762	41.0043	0.277678	0.276299	0.995034	0.276299	0.00583789	0.00799582	0.00677191	0
0002-0354_tracks	2	71.7576	143.515	71.7576	1.40203	1.37801	0.982869	1.37801	0.0112391	0.0283878	0.0195385	0
E-F
Group	Track #	Start (sec)	End (sec)	Duration (sec)	Total disp. (μm)	Net disp. (μm)	Linearity (%)	Search radius (μm)	Min. speed (μm/sec)	Max. speed (μm/sec)	Avg. speed (μm/sec)	0
0001-0347-0278_tracks	0	112.762	133.264	20.5022	0.389031	0.389031	1	0.389031	0.0071416	0.0308087	0.0189751	0
0001-0347-0278_tracks	1	71.7576	102.511	30.7533	0.812537	0.812537	1	0.812537	0.0199213	0.0303903	0.0264212	0
0001-0347-0278_tracks	2	82.0087	123.013	41.0043	0.899395	0.899395	1	0.899395	0.00645095	0.034398	0.0219341	0
0001-0347-0278_tracks	3	10.2511	51.2554	41.0043	0.43343	0.43343	1	0.43343	0.00852539	0.0125467	0.0105704	0

## Sheet: Supplementary Fig3
Supplementary Fig3
Group	Track #	Start (sec)	End (sec)	Duration (sec)	Total disp. (μm)	Net disp. (μm)	Linearity (%)	Search radius (μm)	Min. speed (μm/sec)	Max. speed (μm/sec)	Avg. speed (μm/sec)
PolyLine2D_tracks	5	4.55806	132.184	127.626	2.04501	1.86777	0.913331	1.86777	0.000614724	0.0600772	0.0160235	K1
PolyLine2D_tracks	1	9.11613	134.463	125.347	2.08309	1.85352	0.889792	1.85352	6.94371e-05	0.0995664	0.0166186	K3
PolyLine2D_tracks	2	9.11613	72.929	63.8129	0.750352	0.681322	0.908003	0.699736	0.000204762	0.0435739	0.0117586	K2
Supplementary Fig4b
actin Kymograph
Group	Track #	Start (sec)	End (sec)	Duration (sec)	Total disp. (μm)	Net disp. (μm)	Linearity (%)	Search radius (μm)	Min. speed (μm/sec)	Max. speed (μm/sec)	Avg. speed (μm/sec)
PolyLine2D_tracks	0	265.469	293.82	28.3511	1.2479	1.24175	0.99507	1.24175	0.0130238	0.125589	0.044016
PolyLine2D_tracks	1	7.73211	103.095	95.3627	1.90802	1.90543	0.998646	1.90543	0.00182666	0.111435	0.020008
PolyLine2D_tracks	2	206.19	255.16	48.97	2.77971	2.74917	0.989015	2.74917	1.6544e-05	0.242046	0.0567634
PolyLine2D_tracks	3	38.6606	82.4759	43.8153	1.41563	1.39448	0.985059	1.39448	0.00845308	0.092206	0.032309
PolyLine2D_tracks	4	20.619	177.839	157.22	5.59067	5.39596	0.965173	5.39596	0.00110416	0.151707	0.0355596
PolyLine2D_tracks	5	85.0532	128.869	43.8153	2.20358	2.19706	0.997037	2.19706	0.0131861	0.249994	0.0502926
PolyLine2D_tracks	6	54.1248	162.374	108.25	2.80379	2.77646	0.990254	2.77646	0.00335771	0.0920997	0.0259012
PolyLine2D_tracks	7	2.57737	85.0532	82.4759	0.86556	0.801903	0.926455	0.801903	0.000288491	0.0526838	0.0104947
PolyLine2D_tracks	8	12.8869	175.261	162.374	5.72518	5.52358	0.964787	5.52358	0.000117068	0.269493	0.0352591
PolyLine2D_tracks	9	250.005	262.892	12.8869	2.28125	2.27397	0.996811	2.27397	0.0468636	0.365999	0.177021
PolyLine2D_tracks	10	260.314	280.933	20.619	2.04652	2.03923	0.996436	2.03923	0.0131298	0.176049	0.0992544
Microneme 2
Group	Track #	Start (sec)	End (sec)	Duration (sec)	Total disp. (μm)	Net disp. (μm)	Linearity (%)	Search radius (μm)	Min. speed (μm/sec)	Max. speed (μm/sec)	Avg. speed (μm/sec)
PolyLine2D_tracks	0	110.827	293.82	182.993	1.78067	0.979603	0.55013	0.979603	0.00014705	0.0385897	0.00973081
PolyLine2D_tracks	1	90.208	182.993	92.7853	2.77689	2.69439	0.970291	2.69439	0.00884385	0.0886726	0.0299281
PolyLine2D_tracks	2	273.201	304.13	30.9284	0.385893	0.385274	0.998397	0.385274	0.00774614	0.0199917	0.012477
PolyLine2D_tracks	3	46.3927	146.91	100.517	1.77448	1.68453	0.949311	1.68453	0.000753311	0.0854646	0.0176535
PolyLine2D_tracks	4	180.416	237.118	56.7022	0.548711	0.424912	0.774382	0.424912	0.000168639	0.0221079	0.00967708
PolyLine2D_tracks	5	90.208	188.148	97.9401	3.36345	2.47005	0.73438	2.47005	0.00866139	0.130952	0.0343419
PolyLine2D_tracks	6	157.22	172.684	15.4642	1.28052	1.27423	0.995087	1.27423	0.0194578	0.115112	0.0828053
PolyLine2D_tracks	7	38.6606	90.208	51.5474	2.29353	2.28643	0.996902	2.28643	0.00863724	0.155123	0.0444937
PolyLine2D_tracks	8	12.8869	28.3511	15.4642	0.618696	0.618148	0.999113	0.618148	0.00558325	0.110163	0.0400082
PolyLine2D_tracks	9	10.3095	121.136	110.827	3.22954	3.20604	0.992724	3.20604	0.00863308	0.11725	0.0291404
PolyLine2D_tracks	10	193.303	262.892	69.589	2.19303	2.18542	0.996532	2.18542	0.00874225	0.0791802	0.031514

## Sheet: Supplementary Fig4b
Supplementary Fig4b
actin Kymograph
Group	Track #	Start (sec)	End (sec)	Duration (sec)	Total disp. (μm)	Net disp. (μm)	Linearity (%)	Search radius (μm)	Min. speed (μm/sec)	Max. speed (μm/sec)	Avg. speed (μm/sec)
PolyLine2D_tracks	0	265.469	293.82	28.3511	1.2479	1.24175	0.99507	1.24175	0.0130238	0.125589	0.044016
PolyLine2D_tracks	1	7.73211	103.095	95.3627	1.90802	1.90543	0.998646	1.90543	0.00182666	0.111435	0.020008
PolyLine2D_tracks	2	206.19	255.16	48.97	2.77971	2.74917	0.989015	2.74917	1.6544e-05	0.242046	0.0567634
PolyLine2D_tracks	3	38.6606	82.4759	43.8153	1.41563	1.39448	0.985059	1.39448	0.00845308	0.092206	0.032309
PolyLine2D_tracks	4	20.619	177.839	157.22	5.59067	5.39596	0.965173	5.39596	0.00110416	0.151707	0.0355596
PolyLine2D_tracks	5	85.0532	128.869	43.8153	2.20358	2.19706	0.997037	2.19706	0.0131861	0.249994	0.0502926
PolyLine2D_tracks	6	54.1248	162.374	108.25	2.80379	2.77646	0.990254	2.77646	0.00335771	0.0920997	0.0259012
PolyLine2D_tracks	7	2.57737	85.0532	82.4759	0.86556	0.801903	0.926455	0.801903	0.000288491	0.0526838	0.0104947
PolyLine2D_tracks	8	12.8869	175.261	162.374	5.72518	5.52358	0.964787	5.52358	0.000117068	0.269493	0.0352591
PolyLine2D_tracks	9	250.005	262.892	12.8869	2.28125	2.27397	0.996811	2.27397	0.0468636	0.365999	0.177021
PolyLine2D_tracks	10	260.314	280.933	20.619	2.04652	2.03923	0.996436	2.03923	0.0131298	0.176049	0.0992544
Microneme 2
Group	Track #	Start (sec)	End (sec)	Duration (sec)	Total disp. (μm)	Net disp. (μm)	Linearity (%)	Search radius (μm)	Min. speed (μm/sec)	Max. speed (μm/sec)	Avg. speed (μm/sec)
PolyLine2D_tracks	0	110.827	293.82	182.993	1.78067	0.979603	0.55013	0.979603	0.00014705	0.0385897	0.00973081
PolyLine2D_tracks	1	90.208	182.993	92.7853	2.77689	2.69439	0.970291	2.69439	0.00884385	0.0886726	0.0299281
PolyLine2D_tracks	2	273.201	304.13	30.9284	0.385893	0.385274	0.998397	0.385274	0.00774614	0.0199917	0.012477
PolyLine2D_tracks	3	46.3927	146.91	100.517	1.77448	1.68453	0.949311	1.68453	0.000753311	0.0854646	0.0176535
PolyLine2D_tracks	4	180.416	237.118	56.7022	0.548711	0.424912	0.774382	0.424912	0.000168639	0.0221079	0.00967708
PolyLine2D_tracks	5	90.208	188.148	97.9401	3.36345	2.47005	0.73438	2.47005	0.00866139	0.130952	0.0343419
PolyLine2D_tracks	6	157.22	172.684	15.4642	1.28052	1.27423	0.995087	1.27423	0.0194578	0.115112	0.0828053
PolyLine2D_tracks	7	38.6606	90.208	51.5474	2.29353	2.28643	0.996902	2.28643	0.00863724	0.155123	0.0444937
PolyLine2D_tracks	8	12.8869	28.3511	15.4642	0.618696	0.618148	0.999113	0.618148	0.00558325	0.110163	0.0400082
PolyLine2D_tracks	9	10.3095	121.136	110.827	3.22954	3.20604	0.992724	3.20604	0.00863308	0.11725	0.0291404
PolyLine2D_tracks	10	193.303	262.892	69.589	2.19303	2.18542	0.996532	2.18542	0.00874225	0.0791802	0.031514

[truncated: 1 more sheets: Supplementary Fig5d ]
